# Supplementary material for: 4-Hy­droxy-N′-[1-(2-hy­droxy­phen­yl)ethyl­idene]benzohydrazide
Source: Acta Crystallogr Sect E Struct Rep Online. 2010 May 29;66(Pt 6):o1514. doi: 10.1107/S1600536810019914 (PMC2979514; doi:10.1107/S1600536810019914)
Supplement: Supplementary file 2 [file e-66-o1514-Isup2.hkl]

# 
# h,k,l, Fc-squared, Fo-squared, sigma(Fo-squared) and status flag 
# 
data_I
_shelx_title ' P21c in P2(1)/c' 
_shelx_refln_list_code          4 
_shelx_F_calc_maximum      210.78 
_exptl_crystal_F_000       568.00 
_reflns_d_resolution_high  0.7828 
 
loop_ 
 _symmetry_equiv_pos_as_xyz 
 'x, y, z' 
 '-x, y+1/2, -z+1/2' 
 '-x, -y, -z' 
 'x, -y-1/2, z-1/2' 
 
_cell_length_a     4.9264 
_cell_length_b    31.0560 
_cell_length_c     8.4731 
_cell_angle_alpha  90.000 
_cell_angle_beta   93.852 
_cell_angle_gamma  90.000 
 
_shelx_F_squared_multiplier     1.000 
 
loop_ 
 _refln_index_h 
 _refln_index_k 
 _refln_index_l 
 _refln_F_squared_calc 
 _refln_F_squared_meas 
 _refln_F_squared_sigma 
 _refln_observed_status 
   1   0   0    16237.51    17429.29    614.86 o 
   2   0   0     2007.72     2046.82     79.33 o 
   3   0   0      159.44      175.43     12.42 o 
   4   0   0        1.24       -2.16      6.32 o 
   5   0   0       67.19       84.12     14.09 o 
   1   1   0     2151.81     1747.76     50.91 o 
   2   1   0       12.38       20.37      3.39 o 
   3   1   0        6.68        8.02      4.38 o 
   4   1   0      121.82      107.69     17.22 o 
   5   1   0       10.99        7.13      7.30 o 
   1   2   0       91.11       83.75      5.03 o 
   2   2   0      409.20      426.93     10.22 o 
   3   2   0     1087.23     1212.31     22.19 o 
   4   2   0       25.66       28.39      7.03 o 
   5   2   0       31.74       57.21     19.21 o 
   1   3   0      570.96      513.64     12.43 o 
   2   3   0        0.29       -1.18      3.00 o 
   3   3   0      278.27      258.70     13.04 o 
   4   3   0       28.78       20.64      6.90 o 
   5   3   0        2.55        4.27     13.66 o 
   1   4   0     2039.42     1914.70     30.96 o 
   2   4   0        6.78       10.37      3.15 o 
   3   4   0       14.38       19.40      4.50 o 
   4   4   0        8.94        5.97      4.78 o 
   5   4   0       33.34       22.20     15.80 o 
   6   4   0        4.03       23.05     13.66 o 
   1   5   0     2097.55     1810.37     36.57 o 
   2   5   0       34.94       37.43      5.44 o 
   3   5   0       48.77       42.93      5.24 o 
   4   5   0        6.65        3.83      9.96 o 
   5   5   0       30.58       65.32     21.35 o 
   6   5   0        0.35       10.67     11.53 o 
   0   6   0      546.47      508.33     18.43 o 
   1   6   0     1235.46     1204.34     19.44 o 
   2   6   0      324.01      304.76      8.71 o 
   3   6   0       57.43       71.60      9.43 o 
   4   6   0       14.34       26.74      6.98 o 
   5   6   0       19.90       12.38     15.37 o 
   6   6   0       12.42        5.09     10.05 o 
   1   7   0       79.49       75.31      7.99 o 
   2   7   0       21.79       29.27      3.81 o 
   3   7   0        0.11       -0.05      3.40 o 
   4   7   0       38.94       54.16      8.27 o 
   5   7   0       19.09       14.94     15.80 o 
   6   7   0        7.92       13.11     10.71 o 
   0   8   0     1427.55     1265.39     23.46 o 
   1   8   0       44.63       52.67      4.49 o 
   2   8   0       19.40       15.76      3.23 o 
   3   8   0       19.43       21.03      4.43 o 
   4   8   0      311.75      310.29     14.91 o 
   5   8   0      196.74      193.46     32.46 o 
   6   8   0        0.00        3.06     10.27 o 
   1   9   0      808.48      757.73     15.16 o 
   2   9   0       14.67       10.77      2.11 o 
   3   9   0        4.73        9.90      5.18 o 
   4   9   0       27.48       25.51      7.34 o 
   5   9   0       73.34       93.51     25.19 o 
   6   9   0       13.71        9.09     10.80 o 
   0  10   0     5159.96     4600.78     70.88 o 
   1  10   0      732.63      760.78     15.60 o 
   2  10   0     1482.52     1561.39     19.04 o 
   3  10   0        1.60        0.76      4.57 o 
   4  10   0      270.46      290.66     15.29 o 
   5  10   0      306.91      283.61     38.44 o 
   6  10   0        0.99        5.07     13.24 o 
   1  11   0      251.08      249.91      8.80 o 
   2  11   0       72.51       88.61      7.02 o 
   3  11   0        0.41       -5.12      4.06 o 
   4  11   0      316.81      295.83     15.35 o 
   5  11   0       46.06       40.99     20.92 o 
   6  11   0        0.66       12.03     10.99 o 
   0  12   0      961.67     1028.77     33.85 o 
   1  12   0     1188.17     1168.56     21.33 o 
   2  12   0     1269.42     1304.97     25.41 o 
   3  12   0        0.22       -1.41      4.58 o 
   4  12   0        1.36        0.84      6.29 o 
   5  12   0       11.24       18.36     17.93 o 
   1  13   0      464.36      514.85     13.48 o 
   2  13   0        6.53        8.80      3.94 o 
   3  13   0      109.60      119.65      9.59 o 
   4  13   0      101.05      123.02     11.58 o 
   5  13   0       36.70       31.17     20.07 o 
   0  14   0        0.96        5.12      3.69 o 
   1  14   0     2807.43     3047.57     43.93 o 
   2  14   0     1094.35     1213.65     24.93 o 
   3  14   0        5.81        6.17      5.60 o 
   4  14   0       78.48       80.75     14.91 o 
   5  14   0       85.31       81.98     27.33 o 
   1  15   0     1565.23     1670.77     28.73 o 
   2  15   0      105.28      119.97      8.45 o 
   3  15   0       58.93       67.68      8.44 o 
   4  15   0       18.22       12.12      8.29 o 
   5  15   0       76.09       45.26     22.20 o 
   0  16   0      310.45      308.86     12.82 o 
   1  16   0        0.00       13.65      4.01 o 
   2  16   0      329.43      338.96     16.58 o 
   3  16   0      213.70      207.52     12.63 o 
   4  16   0      650.58      690.93     23.13 o 
   5  16   0       40.16       38.43     22.20 o 
   1  17   0       15.59       14.09      4.30 o 
   2  17   0        1.45        4.21      4.69 o 
   3  17   0      330.01      278.81     13.70 o 
   4  17   0      345.15      353.77     17.58 o 
   5  17   0        1.57        2.56     17.08 o 
   0  18   0      782.32      730.70     21.25 o 
   1  18   0       27.46       21.45      5.08 o 
   2  18   0       48.42       72.71      7.89 o 
   3  18   0       59.89       66.30      8.62 o 
   4  18   0       32.80       25.14      8.17 o 
   5  18   0        0.49       -6.40     18.36 o 
   1  19   0       39.11       33.51      6.99 o 
   2  19   0      199.27      210.06     11.75 o 
   3  19   0       43.53       32.28      7.27 o 
   4  19   0        4.11       10.13      7.30 o 
   5  19   0        0.17       10.67     20.49 o 
   0  20   0       88.36       94.80     12.38 o 
   1  20   0       28.08       48.09      6.59 o 
   2  20   0        1.85        6.27      4.98 o 
   3  20   0       36.48       31.83      7.33 o 
   4  20   0        4.24       12.23      7.44 o 
   5  20   0        3.59        9.55     10.26 o 
   1  21   0      122.94      106.14      9.41 o 
   2  21   0        3.22        1.04      4.84 o 
   3  21   0        9.42       11.52      6.94 o 
   4  21   0       16.59        9.50      7.98 o 
   5  21   0        7.78       10.26     10.66 o 
   0  22   0      806.65      740.70     32.07 o 
   1  22   0        5.17       12.43      4.77 o 
   2  22   0       51.32       66.68      8.42 o 
   3  22   0        3.29        2.19      5.94 o 
   4  22   0        0.09        3.75      7.43 o 
   5  22   0        1.40       -1.28     10.00 o 
   1  23   0      129.56      137.76     10.19 o 
   2  23   0       41.70       45.60      7.75 o 
   3  23   0       14.58        8.02      6.39 o 
   4  23   0      109.27      112.55     22.08 o 
   5  23   0        0.36        2.03     10.41 o 
   0  24   0      733.20      664.40     31.64 o 
   1  24   0       50.95       84.84     12.21 o 
   2  24   0       79.13       75.57      9.18 o 
   3  24   0        0.12       -2.18      5.58 o 
   4  24   0        9.87       12.35      8.55 o 
   5  24   0        0.29       12.43     11.70 o 
   1  25   0      962.42      929.07     28.42 o 
   2  25   0       31.91       33.52      8.20 o 
   3  25   0        2.54        5.81      6.72 o 
   4  25   0       37.01       31.29      9.64 o 
   0  26   0     1111.69     1122.09     44.92 o 
   1  26   0      226.64      285.02     26.21 o 
   2  26   0        4.06        1.28      6.13 o 
   3  26   0       73.71       71.06     13.13 o 
   4  26   0        0.05        3.18      7.94 o 
   1  27   0      473.47      466.38     19.79 o 
   2  27   0        3.85        9.50      6.43 o 
   3  27   0        4.81        7.55      7.01 o 
   4  27   0        1.67        3.71      6.77 o 
   0  28   0      909.80      877.41     41.05 o 
   1  28   0        4.21        6.71      6.49 o 
   2  28   0      203.46      191.46     16.48 o 
   3  28   0        1.55       -2.17      6.63 o 
   4  28   0       15.88       23.12      8.41 o 
   1  29   0      274.10      259.59     17.36 o 
   2  29   0       24.55       12.58      5.67 o 
   3  29   0        6.48        4.98      6.07 o 
   4  29   0        0.02        3.21      7.18 o 
   0  30   0        0.05        7.26      9.82 o 
   1  30   0       48.84       54.10     15.37 o 
   2  30   0        2.02       11.91      5.87 o 
   3  30   0        7.38       10.03      6.47 o 
   4  30   0        7.86       23.20      8.26 o 
   1  31   0       78.91       83.93     12.23 o 
   2  31   0        0.00        8.73      6.72 o 
   3  31   0        1.21        7.74      6.68 o 
   0  32   0       21.30        7.69     10.25 o 
   1  32   0        3.38        8.70     10.46 o 
   2  32   0       12.80       11.33      8.60 o 
   3  32   0       33.57       22.99      7.67 o 
   1  33   0        6.11       16.69      7.83 o 
   2  33   0        0.06       13.79      8.81 o 
   3  33   0        2.81       12.26      7.55 o 
   0  34   0       11.63       36.29     14.09 o 
   1  34   0        3.11       16.95      8.60 o 
   2  34   0        4.81       17.54      9.81 o 
   3  34   0        4.76       11.84      8.25 o 
   1  35   0        0.00       14.44      8.44 o 
   2  35   0        2.49        8.69     14.52 o 
   0  36   0        6.96       25.62     13.66 o 
   1  36   0       10.70       21.48      9.51 o 
   2  36   0       22.06       43.29     18.79 o 
   1  37   0       30.95       49.26     12.28 o 
   2  37   0       16.10       20.26     15.16 o 
   0  38   0       18.32       37.57     15.80 o 
   1  38   0        3.47       21.77     14.94 o 
   1  39   0        0.64       13.99      9.48 o 
  -5   1   1        2.95       -4.27     11.10 o 
  -4   1   1       28.39       31.64      6.38 o 
  -3   1   1      661.69      630.61     15.85 o 
  -2   1   1        0.05       -0.96      2.51 o 
  -1   1   1      599.42      505.27     13.54 o 
   0   1   1       27.97       25.27      1.62 o 
   1   1   1      186.71      168.74      4.86 o 
   2   1   1     2407.34     2207.29     22.03 o 
   3   1   1       15.07       17.80      3.08 o 
   4   1   1      105.84       95.03     14.85 o 
   5   1   1        8.77       11.53      6.34 o 
  -5   2   1       23.61       31.39     14.54 o 
  -4   2   1      135.19      142.20     10.03 o 
  -3   2   1      255.63      271.71     11.35 o 
  -2   2   1       70.02       93.02      8.63 o 
  -1   2   1      578.47      568.00     10.64 o 
   0   2   1     5468.57     5466.85     52.30 o 
   1   2   1      283.55      302.51      7.51 o 
   2   2   1     1757.32     1907.48     21.91 o 
   3   2   1      579.10      623.54     12.33 o 
   4   2   1       12.88       10.16      3.99 o 
   5   2   1       66.04       69.37     11.37 o 
  -5   3   1        9.90       12.63      7.44 o 
  -4   3   1       96.02      108.63     10.75 o 
  -3   3   1      983.80      912.57     19.46 o 
  -2   3   1       78.13       81.91      6.29 o 
  -1   3   1      432.98      373.04     10.02 o 
   0   3   1      289.93      220.15      3.43 o 
   1   3   1        9.77        6.71      2.15 o 
   2   3   1     3938.74     3818.42     34.21 o 
   3   3   1      270.89      280.54      7.37 o 
   4   3   1       61.73       55.04      6.21 o 
   5   3   1        0.75        2.45      6.36 o 
  -5   4   1       46.72       43.56      9.35 o 
  -4   4   1        8.63       10.69      6.28 o 
  -3   4   1      744.76      797.77     21.28 o 
  -2   4   1      401.25      424.32     12.41 o 
  -1   4   1     7323.14     7694.02     89.44 o 
   0   4   1     2205.01     2065.54     17.62 o 
   1   4   1      467.31      461.90      7.51 o 
   2   4   1      101.53      118.96      5.22 o 
   3   4   1        0.65        1.09      2.40 o 
   4   4   1        0.10        2.59      3.75 o 
   5   4   1        7.16        4.03     10.25 o 
   6   4   1       24.13       24.76     12.38 o 
  -5   5   1       28.13       28.16      9.46 o 
  -4   5   1       37.53       34.04      9.39 o 
  -3   5   1       58.88       67.09      7.68 o 
  -2   5   1      773.31      712.73     14.12 o 
  -1   5   1      193.89      171.01      8.78 o 
   0   5   1       37.38       30.41      3.38 o 
   1   5   1     1135.09      951.00     10.21 o 
   2   5   1      203.74      208.93      5.81 o 
   3   5   1        4.90        3.98      2.46 o 
   4   5   1       18.27        5.61      7.23 o 
   5   5   1      202.82      189.71     17.01 o 
   6   5   1       34.46       21.35     13.24 o 
  -5   6   1       76.98       68.16     10.76 o 
  -4   6   1       57.41       60.17      8.85 o 
  -3   6   1       20.77       25.03      4.86 o 
  -2   6   1       38.90       47.83      6.22 o 
  -1   6   1      491.37      557.10     12.54 o 
   0   6   1     1260.08     1207.78     15.17 o 
   1   6   1       31.67       35.77      2.14 o 
   2   6   1     1322.75     1444.13     17.77 o 
   3   6   1       83.73       90.86      5.63 o 
   4   6   1       13.53        9.77      9.61 o 
   5   6   1        0.00        5.73      7.74 o 
   6   6   1        7.61       -0.21     11.53 o 
  -6   7   1        1.87       90.94     18.79 o 
  -5   7   1        9.89        3.13      7.54 o 
  -4   7   1       29.64       27.79      7.40 o 
  -3   7   1        0.03        5.64      3.75 o 
  -2   7   1      104.61       96.48      5.84 o 
  -1   7   1      710.42      640.47     16.52 o 
   0   7   1        0.03       -1.25      1.70 o 
   1   7   1      112.41      120.08      4.71 o 
   2   7   1        0.18        0.99      1.93 o 
   3   7   1        0.47        2.44      2.79 o 
   4   7   1      148.14      125.20     13.00 o 
   5   7   1       28.16       41.14     10.47 o 
   6   7   1        2.26        7.58      9.89 o 
  -5   8   1      198.29      218.06     23.21 o 
  -4   8   1      209.39      201.03     13.34 o 
  -3   8   1      138.68      177.88      8.83 o 
  -2   8   1        4.90        6.87      3.06 o 
  -1   8   1      259.80      288.14      6.23 o 
   0   8   1     1244.95     1170.27     13.58 o 
   1   8   1      850.64      883.75     10.93 o 
   2   8   1      106.97      136.17      4.74 o 
   3   8   1       12.34       20.78      3.49 o 
   4   8   1       68.56       84.85     11.57 o 
   5   8   1        3.63        5.34      7.69 o 
   6   8   1       18.53       22.91     12.15 o 
  -5   9   1      225.57      259.20     26.06 o 
  -4   9   1      201.84      204.76     13.81 o 
  -3   9   1       28.39       23.68      7.50 o 
  -2   9   1        0.16        1.29      2.97 o 
  -1   9   1      384.23      340.14     10.24 o 
   0   9   1        7.51       10.50      2.07 o 
   1   9   1     1668.42     1565.77     17.68 o 
   2   9   1      927.52      836.16     12.04 o 
   3   9   1      118.78      120.20     10.54 o 
   4   9   1     1161.03     1077.23     46.20 o 
   5   9   1       20.48       24.93     13.24 o 
   6   9   1        8.71       24.83     13.66 o 
  -5  10   1        5.63        8.85      8.35 o 
  -4  10   1        1.32       -0.22      6.02 o 
  -3  10   1       13.78       10.19      5.72 o 
  -2  10   1     1395.65     1505.42     28.22 o 
  -1  10   1      550.30      590.18      9.67 o 
   0  10   1        0.02       -0.79      1.67 o 
   1  10   1      157.03      213.78      5.63 o 
   2  10   1        2.97       11.67      2.10 o 
   3  10   1      152.11      178.08     10.36 o 
   4  10   1      691.15      677.91     27.03 o 
   5  10   1      113.56      113.27     15.24 o 
   6  10   1        1.07        5.59     10.27 o 
  -5  11   1       46.29       39.13     11.44 o 
  -4  11   1        4.73        5.54      6.78 o 
  -3  11   1      483.76      489.46     16.94 o 
  -2  11   1      281.89      288.87     14.31 o 
  -1  11   1       88.74       83.59      4.68 o 
   0  11   1       84.93       88.40      4.40 o 
   1  11   1      731.21      788.70     11.75 o 
   2  11   1      127.93      142.07      4.50 o 
   3  11   1       43.44       39.15      6.26 o 
   4  11   1        0.79        2.12      6.92 o 
   5  11   1        0.11       -3.67      8.07 o 
  -5  12   1      162.30      194.48     16.17 o 
  -4  12   1        0.21        6.66      6.57 o 
  -3  12   1      146.47      184.21     11.86 o 
  -2  12   1       51.60       61.14     13.50 o 
  -1  12   1       76.17       91.53      4.50 o 
   0  12   1        1.23       -0.31      1.89 o 
   1  12   1     2167.12     2300.43     25.46 o 
   2  12   1     1963.21     2094.89     22.97 o 
   3  12   1        8.21       10.45      5.20 o 
   4  12   1      495.18      498.58     25.21 o 
   5  12   1       13.91        2.31      8.21 o 
  -5  13   1      178.56      203.80     16.36 o 
  -4  13   1      115.79      115.11     11.72 o 
  -3  13   1      416.15      404.81     15.63 o 
  -2  13   1      386.09      399.27     13.77 o 
  -1  13   1       24.39       24.84      3.72 o 
   0  13   1      423.09      420.76      8.05 o 
   1  13   1      266.86      308.24      8.78 o 
   2  13   1      342.04      324.72     14.41 o 
   3  13   1      105.57       92.17      9.48 o 
   4  13   1       11.21       19.56     10.89 o 
   5  13   1       40.90       21.96     13.24 o 
  -5  14   1       37.39       46.71     11.00 o 
  -4  14   1       13.00        9.85      7.86 o 
  -3  14   1       62.78       79.13      9.10 o 
  -2  14   1      609.57      625.38     17.68 o 
  -1  14   1     1093.82     1200.87     16.75 o 
   0  14   1      553.73      615.66     10.33 o 
   1  14   1        5.81       15.04      2.86 o 
   2  14   1      119.78      132.36      8.37 o 
   3  14   1       14.39       25.35      6.08 o 
   4  14   1       66.53       61.67     11.75 o 
   5  14   1        0.03        3.83      8.84 o 
  -5  15   1       22.64       22.97      9.81 o 
  -4  15   1        6.38        2.70      6.72 o 
  -3  15   1       15.41       12.23      6.07 o 
  -2  15   1      338.52      330.36     12.97 o 
  -1  15   1      115.49      115.19      3.92 o 
   0  15   1     1744.13     1854.20     21.88 o 
   1  15   1      690.68      653.23     11.38 o 
   2  15   1        2.37        6.74      4.14 o 
   3  15   1      235.41      228.24     12.36 o 
   4  15   1      209.08      195.89     22.64 o 
   5  15   1        4.11        9.73      9.95 o 
  -5  16   1        7.26       17.36      9.39 o 
  -4  16   1      182.61      208.10     17.64 o 
  -3  16   1      339.95      338.51     15.16 o 
  -2  16   1      173.71      216.39     11.84 o 
  -1  16   1      106.23      135.91      4.21 o 
   0  16   1       95.22      140.72      6.34 o 
   1  16   1        1.60        7.05      2.86 o 
   2  16   1       68.18       67.74      5.99 o 
   3  16   1      151.65      194.25     12.87 o 
   4  16   1       30.42       26.89      9.17 o 
   5  16   1       13.30        5.74      9.70 o 
  -5  17   1      103.34       85.06     12.74 o 
  -4  17   1        0.02        2.01      8.99 o 
  -3  17   1       70.87       61.62      8.86 o 
  -2  17   1       70.95       55.32     12.33 o 
  -1  17   1       54.27       42.94      6.64 o 
   0  17   1      218.87      224.45      6.62 o 
   1  17   1       21.17       22.01      3.57 o 
   2  17   1       58.33       58.82      5.76 o 
   3  17   1     1113.73     1056.06     29.70 o 
   4  17   1      208.78      192.58     14.08 o 
   5  17   1        0.23       -0.23      8.23 o 
  -5  18   1       10.11        8.80      9.50 o 
  -4  18   1      307.20      313.67     17.48 o 
  -3  18   1      299.39      305.80     15.58 o 
  -2  18   1       98.84      115.21      9.61 o 
  -1  18   1       65.72       88.18      8.76 o 
   0  18   1       86.62       87.15      6.32 o 
   1  18   1       45.21       50.20      6.35 o 
   2  18   1        8.21        8.05      4.30 o 
   3  18   1      436.33      459.81     14.33 o 
   4  18   1       10.86       12.30      6.79 o 
   5  18   1        6.86        9.24      9.47 o 
  -5  19   1        4.93        2.32      8.85 o 
  -4  19   1       64.46       73.55     10.96 o 
  -3  19   1        4.57        2.61      5.82 o 
  -2  19   1        8.94       13.06      5.31 o 
  -1  19   1      179.08      193.66     11.94 o 
   0  19   1        5.46       11.10      2.94 o 
   1  19   1      577.08      514.27     12.65 o 
   2  19   1      274.42      245.65     13.75 o 
   3  19   1      152.80      134.57      9.26 o 
   4  19   1       72.83       63.04     12.63 o 
   5  19   1        8.98       18.70     11.37 o 
  -5  20   1        3.51       -6.40     14.52 o 
  -4  20   1       21.04       17.53      8.69 o 
  -3  20   1       39.53       53.15      8.81 o 
  -2  20   1      123.62      131.52     15.70 o 
  -1  20   1      357.61      333.16     12.76 o 
   0  20   1       52.34       58.85      4.59 o 
   1  20   1        1.42       13.54      3.90 o 
   2  20   1        0.04        5.18      4.04 o 
   3  20   1        2.51        1.06      4.73 o 
   4  20   1       12.83       21.90      7.98 o 
   5  20   1        0.27        1.38      9.05 o 
  -5  21   1        0.78       -0.43     14.52 o 
  -4  21   1       12.38       18.85      9.44 o 
  -3  21   1       52.86       36.69      8.34 o 
  -2  21   1        6.37        5.37      5.45 o 
  -1  21   1       38.23       42.71      6.65 o 
   0  21   1      145.74      127.50      6.43 o 
   1  21   1      263.75      247.65      9.29 o 
   2  21   1       17.95       29.85      6.54 o 
   3  21   1        2.32       -2.05      4.46 o 
   4  21   1        3.01       12.28     10.03 o 
   5  21   1       26.61       21.45     11.75 o 
  -5  22   1        0.09        2.56     16.65 o 
  -4  22   1       44.80       43.04      9.82 o 
  -3  22   1       49.09       54.41      9.31 o 
  -2  22   1       18.40       27.50      7.02 o 
  -1  22   1      192.31      236.06     12.46 o 
   0  22   1      336.49      323.65      8.86 o 
   1  22   1        0.19        5.43      3.52 o 
   2  22   1        8.82       10.69      4.75 o 
   3  22   1        0.90        2.24      4.89 o 
   4  22   1       25.53       35.82     10.98 o 
   5  22   1        1.42       -4.50     10.47 o 
  -5  23   1        0.83       -5.12     15.37 o 
  -4  23   1      117.61      104.84     13.74 o 
  -3  23   1      230.08      203.71     14.39 o 
  -2  23   1       13.14        7.87      6.67 o 
  -1  23   1       11.34       14.97      5.54 o 
   0  23   1      280.93      292.23     10.68 o 
   1  23   1       91.75       77.06      6.63 o 
   2  23   1      155.97      137.32      8.80 o 
   3  23   1       36.29       40.08      6.59 o 
   4  23   1        1.93       13.31      9.56 o 
   5  23   1        1.44        1.77      9.87 o 
  -5  24   1        0.00       48.28     26.26 o 
  -4  24   1       38.74       27.55     10.74 o 
  -3  24   1       46.81       44.02      8.94 o 
  -2  24   1        0.03        2.88     11.74 o 
  -1  24   1      311.56      320.44     14.07 o 
   0  24   1       68.54       69.81      9.36 o 
   1  24   1       32.89       32.48      5.42 o 
   2  24   1      177.14      169.46      9.97 o 
   3  24   1      344.18      299.42     13.41 o 
   4  24   1        7.40       15.57     10.66 o 
  -4  25   1        0.16       13.66     14.09 o 
  -3  25   1        5.28       -4.87      7.05 o 
  -2  25   1      376.84      386.82     25.21 o 
  -1  25   1      752.44      709.01     29.68 o 
   0  25   1       42.39       51.15      8.60 o 
   1  25   1        0.03        8.08      4.37 o 
   2  25   1       74.10       67.42      7.49 o 
   3  25   1        8.41        6.16      5.50 o 
   4  25   1        0.59       -3.25      9.05 o 
  -4  26   1       14.94       45.04     12.16 o 
  -3  26   1        4.55        1.49      7.55 o 
  -2  26   1      338.05      322.37     15.72 o 
  -1  26   1      839.04      825.39     23.46 o 
   0  26   1     1819.30     1701.56     40.87 o 
   1  26   1      881.20      865.61     21.10 o 
   2  26   1        2.78        7.63      4.94 o 
   3  26   1       20.68       20.75      6.50 o 
   4  26   1        1.78       22.22     10.87 o 
  -4  27   1       16.22       27.55     16.96 o 
  -3  27   1       36.79       40.13     10.41 o 
  -2  27   1      155.75      128.55     11.48 o 
  -1  27   1      158.61      178.47     12.34 o 
   0  27   1        5.09       27.55      7.69 o 
   1  27   1      279.73      273.85     27.40 o 
   2  27   1      384.16      298.23     14.22 o 
   3  27   1       12.39       19.31      6.37 o 
   4  27   1       14.54       14.90     10.96 o 
  -4  28   1       13.42       12.63     10.55 o 
  -3  28   1       66.74       70.85     10.59 o 
  -2  28   1      165.32      135.30     15.42 o 
  -1  28   1       16.66       16.49      5.73 o 
   0  28   1       39.67       38.08     10.46 o 
   1  28   1      310.13      293.82     17.94 o 
   2  28   1      130.27      148.55     20.34 o 
   3  28   1       56.05       83.35     14.11 o 
   4  28   1        0.28        5.67     10.54 o 
  -4  29   1       24.27       53.64     20.46 o 
  -3  29   1        4.30       20.28     10.21 o 
  -2  29   1      110.56      126.23     18.28 o 
  -1  29   1        6.97       11.31      6.94 o 
   0  29   1        3.17        7.44      6.49 o 
   1  29   1       73.59       71.10     17.29 o 
   2  29   1        5.94       -1.56      4.80 o 
   3  29   1       21.01       40.51      7.72 o 
   4  29   1        2.77       -0.70      9.89 o 
  -4  30   1        4.90       30.99     17.57 o 
  -3  30   1       11.94       40.98     17.71 o 
  -2  30   1        0.03       22.10      7.45 o 
  -1  30   1       16.79       26.75      8.30 o 
   0  30   1        0.69        3.40     13.24 o 
   1  30   1        8.50       14.40      7.48 o 
   2  30   1        5.82       10.17      5.62 o 
   3  30   1       52.95       64.59     12.39 o 
   4  30   1       29.06       19.27     12.02 o 
  -3  31   1        7.33       29.47     22.74 o 
  -2  31   1       30.45       48.84     14.73 o 
  -1  31   1        2.77       11.00      7.66 o 
   0  31   1       16.46       21.54      8.13 o 
   1  31   1        0.42        6.89      7.05 o 
   2  31   1       19.55       24.28      8.24 o 
   3  31   1        4.36        9.67      6.73 o 
  -3  32   1       19.01       36.90     21.48 o 
  -2  32   1       40.76       64.44     10.32 o 
  -1  32   1        8.65       -0.46      7.26 o 
   0  32   1       23.07       13.89      8.30 o 
   1  32   1       40.19       30.93     17.72 o 
   2  32   1        3.23        9.30      7.37 o 
   3  32   1        3.49       13.08      7.52 o 
  -3  33   1        6.06       42.78     12.50 o 
  -2  33   1        2.41       13.32      9.82 o 
  -1  33   1        0.01        4.93      7.39 o 
   0  33   1       30.29       34.87     14.30 o 
   1  33   1        1.16       10.33      8.54 o 
   2  33   1       11.15       13.48      8.60 o 
   3  33   1        0.09        7.06      7.34 o 
  -3  34   1        0.80       29.93     24.36 o 
  -2  34   1        7.18        5.23      8.69 o 
  -1  34   1        5.34        4.48      7.85 o 
   0  34   1        6.39       15.50      8.51 o 
   1  34   1        4.35       10.54      8.30 o 
   2  34   1        4.43       20.41     10.67 o 
   3  34   1       22.88       23.49      8.02 o 
  -2  35   1        0.26        5.87      9.39 o 
  -1  35   1       41.07       46.49     11.37 o 
   0  35   1        0.61        6.97      8.08 o 
   1  35   1        7.85       13.41      8.30 o 
   2  35   1       11.12       39.02     11.16 o 
  -2  36   1        3.32       15.18      9.91 o 
  -1  36   1        4.62       13.38      9.08 o 
   0  36   1       46.83       50.55     11.06 o 
   1  36   1        4.87       16.65      9.36 o 
   2  36   1       27.59       44.01     11.60 o 
  -2  37   1        7.67       28.45     11.29 o 
  -1  37   1       15.36       29.22     11.95 o 
   0  37   1        0.00        9.74     13.02 o 
   1  37   1        4.56       11.95      9.06 o 
   2  37   1        1.56       22.45     10.21 o 
  -1  38   1        0.00        9.36      8.77 o 
   0  38   1        9.45       21.67     10.15 o 
   1  38   1       28.25       17.64     11.06 o 
  -1  39   1        2.60       19.43     10.64 o 
   0  39   1       89.90      141.13     17.48 o 
  -5   0   2       37.29       16.65     14.52 o 
  -4   0   2      205.01      227.25     17.35 o 
  -3   0   2      153.52      179.71     38.86 o 
  -2   0   2     5391.26     5799.47     94.14 o 
  -1   0   2    44426.99    50512.68    694.09 o 
   0   0   2     1545.37     1678.02     22.37 o 
   1   0   2      444.04      406.08     11.95 o 
   2   0   2      814.10      890.47     21.92 o 
   3   0   2       66.39       63.80      7.89 o 
   4   0   2        0.28        6.28      5.60 o 
   5   0   2      179.47      174.01     15.56 o 
  -5   1   2        9.55       10.65     13.66 o 
  -4   1   2       32.53       32.54      8.20 o 
  -3   1   2       13.22        7.26      4.50 o 
  -2   1   2        0.01        9.42      3.60 o 
  -1   1   2    27157.10    25887.41    473.65 o 
   0   1   2    18539.71    17253.63    177.40 o 
   1   1   2       66.06       60.70      3.72 o 
   2   1   2      657.90      634.45      9.60 o 
   3   1   2      262.58      269.71      9.00 o 
   4   1   2       32.54       20.30      5.98 o 
   5   1   2        5.19        9.08      7.92 o 
  -5   2   2        1.41       17.82     16.22 o 
  -4   2   2       18.70       26.05      6.27 o 
  -3   2   2      184.00      172.78      9.37 o 
  -2   2   2        4.85       -2.00      3.11 o 
  -1   2   2     6908.02     7275.30     77.62 o 
   0   2   2     2179.77     2172.26     19.52 o 
   1   2   2     2460.73     2558.90     29.17 o 
   2   2   2      604.42      699.96      9.65 o 
   3   2   2       52.09       74.26      7.08 o 
   4   2   2       41.99       39.20      5.69 o 
   5   2   2        0.56       -0.13      6.45 o 
  -5   3   2        5.79       20.19      7.93 o 
  -4   3   2      137.60      148.99     19.01 o 
  -3   3   2      186.66      203.86      9.85 o 
  -2   3   2      152.80      137.45      7.16 o 
  -1   3   2      117.12      108.03     10.80 o 
   0   3   2     1224.67     1017.54     18.97 o 
   1   3   2      139.21      113.18      3.98 o 
   2   3   2       19.78       11.33      2.16 o 
   3   3   2      106.10      103.95      5.64 o 
   4   3   2      104.62       84.15      7.21 o 
   5   3   2       70.69       73.86     12.22 o 
  -5   4   2        1.06        2.72      7.89 o 
  -4   4   2      267.76      293.29     14.73 o 
  -3   4   2        0.42       -6.35      4.23 o 
  -2   4   2        1.75        9.37      4.26 o 
  -1   4   2     2365.41     2387.23     25.47 o 
   0   4   2     2027.68     1932.36     17.97 o 
   1   4   2      415.02      371.06      5.50 o 
   2   4   2       94.13      115.45      4.51 o 
   3   4   2      226.65      228.47      9.42 o 
   4   4   2        0.30        0.47      3.89 o 
   5   4   2        2.02       -0.28      7.51 o 
  -5   5   2       15.41       22.06     13.45 o 
  -4   5   2        5.22        1.74      5.67 o 
  -3   5   2       15.20       22.25      6.96 o 
  -2   5   2      307.99      282.80      9.33 o 
  -1   5   2      103.00       90.64      6.14 o 
   0   5   2      391.53      336.64      8.13 o 
   1   5   2      175.10      149.38      4.24 o 
   2   5   2        3.89        1.93      1.86 o 
   3   5   2      131.97      149.17      5.77 o 
   4   5   2        5.24        2.92      4.13 o 
   5   5   2       39.26       26.03      9.17 o 
   6   5   2        5.22        5.12     12.38 o 
  -5   6   2        8.05       11.88      8.94 o 
  -4   6   2        6.30        6.52      6.54 o 
  -3   6   2       99.16      107.74      8.06 o 
  -2   6   2      754.24      803.79     16.00 o 
  -1   6   2      773.22      711.60     10.85 o 
   0   6   2      551.68      556.64      7.71 o 
   1   6   2      218.51      239.13      4.84 o 
   2   6   2       31.86       29.67      3.12 o 
   3   6   2       16.66       21.21      4.01 o 
   4   6   2      212.30      215.84     28.83 o 
   5   6   2       40.04       27.14     16.86 o 
   6   6   2        9.10       12.72     10.53 o 
  -6   7   2        8.28       70.45     20.07 o 
  -5   7   2      120.32      163.15     14.33 o 
  -4   7   2        3.17       -4.01      6.88 o 
  -3   7   2       14.91       15.76      4.85 o 
  -2   7   2       40.03       34.84      4.70 o 
  -1   7   2       37.16       48.83      3.35 o 
   0   7   2      212.39      211.27      4.77 o 
   1   7   2      352.67      308.57      5.48 o 
   2   7   2      156.83      164.68      4.78 o 
   3   7   2       23.07       20.52      3.09 o 
   4   7   2       29.70       13.66      7.24 o 
   5   7   2        0.99        4.22      7.69 o 
  -6   8   2       57.56      107.60     24.76 o 
  -5   8   2       22.78       57.12     10.21 o 
  -4   8   2       21.51       17.44      7.44 o 
  -3   8   2       35.88       28.10      5.62 o 
  -2   8   2        5.51        2.63      3.67 o 
  -1   8   2     1274.32     1167.61     15.01 o 
   0   8   2      612.55      590.95     14.28 o 
   1   8   2      676.80      656.19      8.75 o 
   2   8   2       37.82       35.52      2.86 o 
   3   8   2      261.33      265.36      7.10 o 
   4   8   2       18.29       19.66      9.18 o 
   5   8   2       16.39        0.52      7.71 o 
  -6   9   2       19.71       77.28     20.49 o 
  -5   9   2      183.76      209.80     15.76 o 
  -4   9   2       12.76       21.55      7.14 o 
  -3   9   2       10.21        4.27      5.57 o 
  -2   9   2       93.54      107.22      8.32 o 
  -1   9   2       34.33       34.20      2.91 o 
   0   9   2        9.53       12.35      2.34 o 
   1   9   2      514.90      506.66      7.66 o 
   2   9   2       53.37       63.50      5.47 o 
   3   9   2      165.41      131.80      6.18 o 
   4   9   2      636.02      556.13     24.03 o 
   5   9   2       55.04       50.13     11.75 o 
  -6  10   2       34.73       96.49     23.06 o 
  -5  10   2      114.71      146.03     19.33 o 
  -4  10   2       51.24       48.86     10.31 o 
  -3  10   2      148.95      162.92     11.46 o 
  -2  10   2      204.04      235.62     10.17 o 
  -1  10   2      204.49      201.76      5.47 o 
   0  10   2       48.37       49.03      3.37 o 
   1  10   2        0.63       19.04      2.76 o 
   2  10   2       84.78       78.80      3.82 o 
   3  10   2        0.08        5.09      3.57 o 
   4  10   2        1.11       17.01      8.13 o 
   5  10   2        0.44       -0.90      8.13 o 
  -5  11   2       20.94       24.36     13.49 o 
  -4  11   2        9.33       14.48      7.19 o 
  -3  11   2       29.33       22.94      6.96 o 
  -2  11   2      877.86      921.22     17.50 o 
  -1  11   2      339.17      325.48      6.98 o 
   0  11   2       64.81       60.87      5.49 o 
   1  11   2     2137.52     2119.38     20.89 o 
   2  11   2       38.41       40.91      3.04 o 
   3  11   2       77.43       72.98      9.61 o 
   4  11   2      365.47      301.38     19.98 o 
   5  11   2      105.71       64.28     17.08 o 
  -5  12   2       12.50       22.98     14.00 o 
  -4  12   2      129.70      133.59     14.71 o 
  -3  12   2      169.13      191.07     15.06 o 
  -2  12   2      563.35      553.21     19.95 o 
  -1  12   2      186.14      207.11      5.72 o 
   0  12   2      226.99      238.99      6.27 o 
   1  12   2       32.81       55.57      3.20 o 
   2  12   2       12.94       18.81      2.54 o 
   3  12   2      380.17      354.92     11.19 o 
   4  12   2      170.18      131.98     14.55 o 
   5  12   2       16.76       15.72     12.38 o 
  -5  13   2       45.11       60.77     10.90 o 
  -4  13   2        0.03       16.04      8.01 o 
  -3  13   2       85.80       83.92      9.59 o 
  -2  13   2        9.45       11.51      4.89 o 
  -1  13   2        2.95       -1.06      2.41 o 
   0  13   2     1028.57      980.31     14.13 o 
   1  13   2       29.21       38.84      3.58 o 
   2  13   2      346.25      342.74      8.73 o 
   3  13   2       16.32       12.03      4.44 o 
   4  13   2        1.75        1.12      6.59 o 
   5  13   2       35.89       31.84     10.48 o 
  -5  14   2       52.01       62.06     11.53 o 
  -4  14   2      209.48      249.97     15.82 o 
  -3  14   2      527.83      491.41     18.28 o 
  -2  14   2      279.56      298.92     14.63 o 
  -1  14   2      807.48      836.02     12.51 o 
   0  14   2     3605.42     3782.42     43.35 o 
   1  14   2     2821.38     3067.59     33.42 o 
   2  14   2        4.19        2.33      3.39 o 
   3  14   2      128.81      132.50      9.03 o 
   4  14   2       81.03       57.60     26.69 o 
   5  14   2       53.71       39.73     11.69 o 
  -5  15   2        5.95       12.64     15.36 o 
  -4  15   2        4.16        5.11      6.70 o 
  -3  15   2        9.63       10.20      6.00 o 
  -2  15   2      452.85      466.87     16.01 o 
  -1  15   2       47.52       52.48      5.34 o 
   0  15   2      203.10      201.70      6.30 o 
   1  15   2      174.47      195.15      7.43 o 
   2  15   2        2.59       -0.37      3.12 o 
   3  15   2      593.57      533.32     14.43 o 
   4  15   2       83.92       90.73     16.87 o 
   5  15   2        4.85       -4.57      8.73 o 
  -5  16   2       32.22       47.84     10.45 o 
  -4  16   2       43.68       63.27     10.09 o 
  -3  16   2       36.03       29.19      7.63 o 
  -2  16   2      156.71      158.33     10.68 o 
  -1  16   2      172.01      181.84      9.58 o 
   0  16   2       53.73       56.20      5.45 o 
   1  16   2      209.55      229.16      7.21 o 
   2  16   2      387.51      389.80     16.56 o 
   3  16   2     1605.40     1560.28     53.21 o 
   4  16   2      127.47      132.62     15.56 o 
   5  16   2       19.54       21.61     11.12 o 
  -5  17   2      139.05      164.05     15.39 o 
  -4  17   2      116.59      133.42     25.12 o 
  -3  17   2        6.93        2.68      6.34 o 
  -2  17   2       29.78       22.91      6.18 o 
  -1  17   2      171.10      174.73      8.63 o 
   0  17   2       85.23      109.79      5.40 o 
   1  17   2      164.17      146.35      6.95 o 
   2  17   2        0.38        1.24      3.08 o 
   3  17   2      101.10      100.60      7.89 o 
   4  17   2        1.24       -0.93      7.74 o 
   5  17   2        3.84        5.83      9.16 o 
  -5  18   2       28.21       47.11     27.41 o 
  -4  18   2       48.29       61.16     10.31 o 
  -3  18   2       49.03       56.13      9.04 o 
  -2  18   2       13.42       12.83      5.88 o 
  -1  18   2       61.77       74.56     12.62 o 
   0  18   2       76.75       87.76      5.15 o 
   1  18   2       14.30       17.22      3.53 o 
   2  18   2      321.37      324.18     10.79 o 
   3  18   2      189.80      185.04      9.83 o 
   4  18   2        0.31        5.72     10.89 o 
   5  18   2       12.52       10.82     21.99 o 
  -5  19   2        0.72        5.72      8.19 o 
  -4  19   2        2.52        1.45      8.19 o 
  -3  19   2       13.71        6.96      6.27 o 
  -2  19   2        9.86       15.92      5.89 o 
  -1  19   2       44.69       57.93      7.15 o 
   0  19   2        0.52       -1.97      2.43 o 
   1  19   2      205.12      194.81      8.14 o 
   2  19   2        5.45        2.90      4.62 o 
   3  19   2       42.64       44.20      6.36 o 
   4  19   2       13.76       11.19      8.77 o 
   5  19   2        7.78       13.97     10.14 o 
  -5  20   2        5.31       14.73     15.25 o 
  -4  20   2       29.45       38.71      8.83 o 
  -3  20   2       33.18       44.98      8.61 o 
  -2  20   2        0.00       -6.33      4.59 o 
  -1  20   2       11.87       14.91      5.11 o 
   0  20   2      218.55      212.22      7.46 o 
   1  20   2       16.09       21.58      4.04 o 
   2  20   2        0.01       -0.60      3.55 o 
   3  20   2       29.77       33.08      8.94 o 
   4  20   2        9.08        8.33      8.51 o 
   5  20   2       27.44       23.90     11.53 o 
  -5  21   2        0.07        7.08     19.18 o 
  -4  21   2        0.42       16.22     11.57 o 
  -3  21   2        2.89        5.78      6.27 o 
  -2  21   2        0.93       -1.29      4.91 o 
  -1  21   2       95.19       99.77      9.53 o 
   0  21   2       94.25       89.42      5.60 o 
   1  21   2       28.44       24.32      4.53 o 
   2  21   2       13.42        7.14      4.08 o 
   3  21   2        3.96       -0.05      5.46 o 
   4  21   2       10.89       11.15      9.00 o 
   5  21   2       14.62        8.53     10.60 o 
  -5  22   2       12.07       15.61     17.77 o 
  -4  22   2       28.84       25.83     10.52 o 
  -3  22   2       10.01       15.27      7.22 o 
  -2  22   2        3.00        0.14      5.43 o 
  -1  22   2      293.36      282.77     12.88 o 
   0  22   2      210.75      208.58      7.77 o 
   1  22   2        0.68        0.81      3.30 o 
   2  22   2       19.46       13.28      4.52 o 
   3  22   2       98.08       98.63     12.18 o 
   4  22   2       24.73       39.88     12.08 o 
   5  22   2       17.27        7.87     10.92 o 
  -5  23   2        0.00       19.68     12.99 o 
  -4  23   2        2.47        8.34     12.94 o 
  -3  23   2       91.23       74.46     10.29 o 
  -2  23   2       54.58       50.84      8.49 o 
  -1  23   2       65.28       79.05     10.38 o 
   0  23   2       71.47       72.04      7.99 o 
   1  23   2       21.62       14.47      4.37 o 
   2  23   2      168.66      157.45     13.78 o 
   3  23   2       24.13       15.09      9.09 o 
   4  23   2        2.92       10.37      9.33 o 
  -4  24   2       31.34       29.84      9.32 o 
  -3  24   2        5.72       11.37      7.20 o 
  -2  24   2      199.19      202.71     13.55 o 
  -1  24   2      536.33      579.23     19.06 o 
   0  24   2      237.13      244.10     12.27 o 
   1  24   2      514.97      480.47     13.68 o 
   2  24   2       10.27       11.74      4.96 o 
   3  24   2       13.26        4.83      6.28 o 
   4  24   2       70.00       69.21     17.08 o 
  -4  25   2       14.81       31.41     10.83 o 
  -3  25   2      101.12      104.30     18.85 o 
  -2  25   2        0.01        7.18      6.25 o 
  -1  25   2      558.42      543.05     18.98 o 
   0  25   2      277.98      276.77     15.84 o 
   1  25   2        1.25       -4.27      3.84 o 
   2  25   2        9.44       10.57      4.97 o 
   3  25   2        0.33        3.78      6.12 o 
   4  25   2       13.68       12.51     10.27 o 
  -4  26   2        0.74       13.44      8.00 o 
  -3  26   2        1.25       11.96      7.25 o 
  -2  26   2      433.50      456.51     30.67 o 
  -1  26   2      969.26      993.15     26.33 o 
   0  26   2      124.39      171.17     28.82 o 
   1  26   2      188.29      199.86     10.24 o 
   2  26   2        6.89        7.80      4.86 o 
   3  26   2       22.16       22.18      7.72 o 
   4  26   2       18.47        6.47      9.56 o 
  -4  27   2        0.92       11.05     13.37 o 
  -3  27   2        0.79        6.18      6.72 o 
  -2  27   2        2.05       11.50      6.43 o 
  -1  27   2        9.62       19.41      7.00 o 
   0  27   2      166.68      176.07     13.85 o 
   1  27   2      100.20       86.68     12.02 o 
   2  27   2        5.62       14.58      5.35 o 
   3  27   2        8.56        5.83      6.99 o 
   4  27   2       54.85       39.00     21.56 o 
  -4  28   2        6.88       13.31     14.91 o 
  -3  28   2       28.09       20.71     15.85 o 
  -2  28   2       26.57       23.38      7.59 o 
  -1  28   2      340.30      335.05     15.88 o 
   0  28   2       49.70       69.25     18.15 o 
   1  28   2       94.02       79.20     10.69 o 
   2  28   2       74.87       58.98      7.50 o 
   3  28   2        2.83        8.18      7.11 o 
   4  28   2        1.05       -2.89      9.61 o 
  -4  29   2        7.27       25.43     13.04 o 
  -3  29   2       33.20       42.76      9.71 o 
  -2  29   2      239.35      234.90     15.67 o 
  -1  29   2       67.20       93.25     12.53 o 
   0  29   2      268.42      254.12     17.49 o 
   1  29   2        0.95       11.31      6.64 o 
   2  29   2        2.52        6.43      5.08 o 
   3  29   2        1.98       -1.01      7.17 o 
   4  29   2        0.01        4.95     10.26 o 
  -4  30   2        0.72        8.99     11.88 o 
  -3  30   2       12.47       15.00     11.08 o 
  -2  30   2       28.34       44.66      9.07 o 
  -1  30   2       20.57       25.66      8.62 o 
   0  30   2      273.33      256.29     17.81 o 
   1  30   2        6.17        8.23      7.23 o 
   2  30   2        3.33       -1.20      5.00 o 
   3  30   2        1.46       -1.84      7.68 o 
  -3  31   2        5.35       19.21     16.20 o 
  -2  31   2       45.65       52.93      9.85 o 
  -1  31   2        3.74       13.27      7.79 o 
   0  31   2       10.89       20.92      7.85 o 
   1  31   2        1.02        8.54      7.25 o 
   2  31   2        0.10        0.77      6.57 o 
   3  31   2       25.31       32.56      9.31 o 
  -3  32   2       12.24        9.89      7.93 o 
  -2  32   2        8.89        6.85      8.86 o 
  -1  32   2       10.01        3.22      6.97 o 
   0  32   2        0.42        5.52      6.86 o 
   1  32   2        8.49       19.81      7.83 o 
   2  32   2       23.80       13.45      7.91 o 
   3  32   2        1.64        7.91      8.31 o 
  -3  33   2        9.92       19.54     22.92 o 
  -2  33   2       17.33       26.70      8.85 o 
  -1  33   2        3.95        2.01      7.35 o 
   0  33   2       13.97       14.97      7.66 o 
   1  33   2        1.48       11.80      8.13 o 
   2  33   2        6.19       13.10     10.25 o 
   3  33   2        1.45        7.82      8.79 o 
  -3  34   2        0.14       18.91     13.41 o 
  -2  34   2        0.23        4.35      8.60 o 
  -1  34   2        0.90        3.80      8.11 o 
   0  34   2        6.27       21.92      9.04 o 
   1  34   2        4.17       12.75      8.54 o 
   2  34   2       58.46       86.49     13.98 o 
  -2  35   2        1.17       22.41     10.25 o 
  -1  35   2        3.63        3.84      7.53 o 
   0  35   2       23.13       31.03      9.60 o 
   1  35   2        0.02        9.80      8.60 o 
   2  35   2        5.91       18.36     11.10 o 
  -2  36   2        8.48       19.85     10.46 o 
  -1  36   2        3.38       15.46      9.53 o 
   0  36   2       23.16       29.50     10.15 o 
   1  36   2       21.28       46.34     11.74 o 
   2  36   2       21.29       46.29     14.09 o 
  -2  37   2        2.51       13.26      9.42 o 
  -1  37   2        5.12       11.79     10.67 o 
   0  37   2        1.02        8.52      8.92 o 
   1  37   2        0.05       19.10      9.51 o 
  -1  38   2        0.81       15.80      9.71 o 
   0  38   2        0.14       14.57      9.81 o 
   1  38   2       29.16       36.82     11.90 o 
  -6   1   3        0.27       35.86     16.65 o 
  -5   1   3       35.92       20.70     11.32 o 
  -4   1   3       31.98       21.67      6.95 o 
  -3   1   3       17.10       14.50      5.19 o 
  -2   1   3      124.73      136.76      7.90 o 
  -1   1   3       39.34       43.53      3.27 o 
   0   1   3        9.17       10.50      2.05 o 
   1   1   3      447.98      421.70      9.50 o 
   2   1   3      221.34      229.91      7.90 o 
   3   1   3       40.42       39.33      5.29 o 
   4   1   3        0.86        5.01      4.11 o 
   5   1   3        0.34       -1.82      7.08 o 
  -6   2   3        0.37       10.02     14.94 o 
  -5   2   3        0.87       -2.12      8.81 o 
  -4   2   3      118.59      117.21     10.08 o 
  -3   2   3       55.73       66.03      7.11 o 
  -2   2   3      259.36      254.41      9.72 o 
  -1   2   3     1388.57     1373.90     18.16 o 
   0   2   3       15.03       18.20      2.42 o 
   1   2   3     4672.68     4768.90     51.15 o 
   2   2   3     1510.38     1638.61     24.14 o 
   3   2   3       80.38       71.24      7.68 o 
   4   2   3       33.69       33.40      5.82 o 
   5   2   3        4.55        5.65      8.13 o 
  -6   3   3        3.87       -5.77     14.73 o 
  -5   3   3      114.28      122.92     13.60 o 
  -4   3   3       16.47       12.12      6.04 o 
  -3   3   3      124.81      123.89      8.72 o 
  -2   3   3      122.32      129.82      8.13 o 
  -1   3   3       65.91       68.08      4.93 o 
   0   3   3     1132.61     1024.28     12.21 o 
   1   3   3      455.91      450.42      7.46 o 
   2   3   3      148.32      169.08      7.06 o 
   3   3   3       24.09       17.44      4.06 o 
   4   3   3        0.11        2.73      4.19 o 
   5   3   3        0.09        3.00      7.13 o 
  -6   4   3        6.64       17.84     12.00 o 
  -5   4   3       39.17       47.65     10.18 o 
  -4   4   3       82.04       89.91     15.16 o 
  -3   4   3      152.10      156.20      9.69 o 
  -2   4   3      163.61      209.55     10.67 o 
  -1   4   3     1249.01     1175.98     16.34 o 
   0   4   3      435.07      443.52      7.41 o 
   1   4   3        0.00       -0.27      1.93 o 
   2   4   3      135.10      136.02      5.49 o 
   3   4   3       86.12       97.26      7.43 o 
   4   4   3      142.77      126.46      8.62 o 
   5   4   3      116.78      104.49     15.16 o 
  -6   5   3        7.25       25.62     25.19 o 
  -5   5   3       30.12       73.77     18.70 o 
  -4   5   3       19.44        4.24      7.45 o 
  -3   5   3       51.55       40.00      7.58 o 
  -2   5   3     2072.95     1946.39     29.74 o 
  -1   5   3      400.30      409.81     10.67 o 
   0   5   3     2751.14     2514.97     23.85 o 
   1   5   3     1678.70     1636.52     16.62 o 
   2   5   3      140.02      174.21      6.52 o 
   3   5   3      288.66      277.23      9.83 o 
   4   5   3       40.93       39.87      5.88 o 
   5   5   3       37.87       28.95     10.05 o 
  -6   6   3        2.33       -2.95     11.17 o 
  -5   6   3        1.33       22.13      8.35 o 
  -4   6   3      145.05      154.46     12.98 o 
  -3   6   3        4.31        1.29      4.86 o 
  -2   6   3      194.50      212.18      9.48 o 
  -1   6   3        7.28        6.29      2.64 o 
   0   6   3     1279.39     1280.46     14.53 o 
   1   6   3       10.09       37.36      3.14 o 
   2   6   3        1.72        5.18      1.88 o 
   3   6   3       15.21       27.13      4.62 o 
   4   6   3      307.03      305.22     18.56 o 
   5   6   3       49.93       51.41     11.75 o 
  -6   7   3       27.71       25.40     16.86 o 
  -5   7   3      114.80      118.83     20.46 o 
  -4   7   3       23.10       14.90      7.30 o 
  -3   7   3       15.86       10.80      5.11 o 
  -2   7   3      123.80      125.71      8.32 o 
  -1   7   3        7.65       12.55      2.88 o 
   0   7   3     1077.98      971.71     12.28 o 
   1   7   3      506.88      474.08      7.48 o 
   2   7   3       56.59       52.66      3.16 o 
   3   7   3      297.53      288.99     10.14 o 
   4   7   3       84.90      102.53     12.79 o 
   5   7   3        0.44        6.54      7.98 o 
  -6   8   3       17.52       20.84     19.84 o 
  -5   8   3       32.86       41.18     10.51 o 
  -4   8   3       12.24        6.76      6.30 o 
  -3   8   3       29.21       23.72      6.13 o 
  -2   8   3       11.33       18.36      4.77 o 
  -1   8   3        4.47        8.74      2.74 o 
   0   8   3      319.27      336.43      7.10 o 
   1   8   3       13.66       22.28      2.41 o 
   2   8   3        7.38        9.34      2.18 o 
   3   8   3      360.83      374.91     11.37 o 
   4   8   3      101.66      134.54     14.03 o 
   5   8   3       10.92       11.13      9.31 o 
  -5   9   3        2.31        3.72      7.34 o 
  -4   9   3       15.95       13.52      8.69 o 
  -3   9   3       68.90       84.21     13.46 o 
  -2   9   3      121.51      130.05      7.96 o 
  -1   9   3       56.60       48.09      3.83 o 
   0   9   3        4.22        2.08      2.04 o 
   1   9   3      691.67      652.72      9.57 o 
   2   9   3      136.10      132.84      6.27 o 
   3   9   3        0.15        3.44      3.63 o 
   4   9   3      155.62      159.31     26.26 o 
   5   9   3        9.82        4.27      8.40 o 
  -5  10   3        4.11        8.30      7.60 o 
  -4  10   3       92.87      131.46     12.60 o 
  -3  10   3      314.48      323.81     15.24 o 
  -2  10   3        0.35        2.27      3.93 o 
  -1  10   3      257.51      267.12      7.32 o 
   0  10   3       30.93       22.79      3.21 o 
   1  10   3       12.22       22.33      2.74 o 
   2  10   3       33.04       41.91      3.23 o 
   3  10   3     1814.84     1791.97     36.04 o 
   4  10   3      321.45      290.15     19.66 o 
   5  10   3       30.11       32.18     11.04 o 
  -5  11   3       10.79        9.04      8.77 o 
  -4  11   3       50.07       50.02      9.60 o 
  -3  11   3        0.66        9.90      6.09 o 
  -2  11   3      290.04      250.06     10.08 o 
  -1  11   3       10.51        3.14      2.63 o 
   0  11   3      199.88      206.73      6.44 o 
   1  11   3      215.56      226.56      5.79 o 
   2  11   3       45.82       48.90      4.74 o 
   3  11   3      209.53      191.29     15.13 o 
   4  11   3      169.44      152.76     30.53 o 
   5  11   3        0.01       10.00      8.74 o 
  -5  12   3       45.20       58.82     11.55 o 
  -4  12   3        9.15       30.12      8.51 o 
  -3  12   3        5.20       -0.56      5.57 o 
  -2  12   3       49.74       45.53      6.16 o 
  -1  12   3        8.40        9.33      2.59 o 
   0  12   3     1579.65     1680.21     21.08 o 
   1  12   3     2042.93     2122.11     22.16 o 
   2  12   3      141.52      151.87      5.57 o 
   3  12   3      664.79      604.99     24.11 o 
   4  12   3        0.98       11.79     14.30 o 
   5  12   3        5.15        8.80      9.61 o 
  -5  13   3       14.73       14.63      9.59 o 
  -4  13   3       34.63       50.25      9.92 o 
  -3  13   3        4.32        8.28      6.17 o 
  -2  13   3      237.55      225.30     18.77 o 
  -1  13   3      135.96      134.79      5.59 o 
   0  13   3      114.81      132.10      8.87 o 
   1  13   3       86.39      111.25      5.86 o 
   2  13   3      306.02      280.08      6.90 o 
   3  13   3        8.13        7.29      6.07 o 
   4  13   3       34.12       22.74      9.17 o 
   5  13   3        3.24        9.36      9.81 o 
  -5  14   3       43.61       61.42     12.66 o 
  -4  14   3        6.46       10.64      7.28 o 
  -3  14   3      290.90      307.09     16.32 o 
  -2  14   3      349.09      347.45     14.35 o 
  -1  14   3      139.90      158.62      7.97 o 
   0  14   3      158.27      195.13      6.65 o 
   1  14   3       17.86       27.01      3.69 o 
   2  14   3      164.34      188.93      7.09 o 
   3  14   3       57.54       81.01     15.58 o 
   4  14   3       10.86        7.86      9.39 o 
   5  14   3       23.66       30.93     11.75 o 
  -5  15   3        0.64        4.03      8.48 o 
  -4  15   3       52.87       57.06      9.82 o 
  -3  15   3      161.71      168.63     14.00 o 
  -2  15   3       14.40       11.71      6.50 o 
  -1  15   3      301.28      292.21      7.96 o 
   0  15   3      432.02      418.69      9.55 o 
   1  15   3       20.66       15.89      3.28 o 
   2  15   3       12.01       14.78      3.80 o 
   3  15   3      200.13      211.93     18.58 o 
   4  15   3        0.03       -0.57      6.79 o 
   5  15   3        7.83       22.23     11.09 o 
  -5  16   3       24.57       35.38     10.74 o 
  -4  16   3        0.74        6.78      7.26 o 
  -3  16   3       97.10      100.13     10.81 o 
  -2  16   3       88.73       85.93     12.10 o 
  -1  16   3      410.92      389.22     10.50 o 
   0  16   3      106.98      116.57      5.86 o 
   1  16   3      170.20      156.32      6.75 o 
   2  16   3      381.02      373.34     11.08 o 
   3  16   3     1016.02     1020.18     33.70 o 
   4  16   3        0.03       -0.42     10.03 o 
   5  16   3        4.16        9.38     10.02 o 
  -5  17   3       12.87       18.75      9.43 o 
  -4  17   3      111.12      106.34     12.45 o 
  -3  17   3       93.86       82.56     10.25 o 
  -2  17   3        0.29       -3.15      4.86 o 
  -1  17   3       11.84        9.62      3.48 o 
   0  17   3       53.10       47.04      4.27 o 
   1  17   3       38.23       53.64      4.66 o 
   2  17   3      733.92      636.98     19.62 o 
   3  17   3      203.82      201.54     16.56 o 
   4  17   3        4.92        5.77      7.30 o 
   5  17   3        4.67       11.29     10.09 o 
  -5  18   3       48.84       58.70     16.05 o 
  -4  18   3        9.56       11.51     12.48 o 
  -3  18   3        6.40       14.37      7.28 o 
  -2  18   3       18.84       33.89      7.54 o 
  -1  18   3      121.03      122.56      6.46 o 
   0  18   3        0.07        0.56      2.78 o 
   1  18   3        0.14        0.04      2.98 o 
   2  18   3      136.81      133.31      9.70 o 
   3  18   3       53.46       63.51     11.57 o 
   4  18   3        0.82        5.55      8.54 o 
   5  18   3       52.95       71.67     15.43 o 
  -5  19   3       15.52       10.36     12.95 o 
  -4  19   3       19.46       13.07     14.23 o 
  -3  19   3        0.00       -3.24      5.99 o 
  -2  19   3       45.10       42.72      7.71 o 
  -1  19   3      281.86      270.42     12.60 o 
   0  19   3       70.21       72.92      5.32 o 
   1  19   3      194.28      191.50      7.80 o 
   2  19   3        8.37        7.11      4.01 o 
   3  19   3       15.06       14.17      8.53 o 
   4  19   3        7.36       19.34      9.66 o 
   5  19   3        2.78        4.29      9.89 o 
  -5  20   3       16.33       15.29      9.64 o 
  -4  20   3       60.51       54.04     12.42 o 
  -3  20   3       24.35       29.23      8.07 o 
  -2  20   3       59.91       67.33      9.17 o 
  -1  20   3      543.54      567.07     18.20 o 
   0  20   3       32.43       42.33      4.65 o 
   1  20   3       14.32       14.72      4.12 o 
   2  20   3      334.34      340.05     19.55 o 
   3  20   3        1.97        5.01      7.26 o 
   4  20   3        0.22       12.10      9.70 o 
   5  20   3       33.88       36.73     27.54 o 
  -5  21   3       21.05       35.00     11.41 o 
  -4  21   3        4.89       -1.60      7.77 o 
  -3  21   3        0.22        3.66      6.59 o 
  -2  21   3        3.68        0.80      6.55 o 
  -1  21   3        1.54        1.35      6.56 o 
   0  21   3       18.03       14.49      3.66 o 
   1  21   3       15.22       19.73      4.45 o 
   2  21   3       76.83       70.57      6.65 o 
   3  21   3       59.46       38.90      9.70 o 
   4  21   3       53.81       56.53     20.28 o 
  -5  22   3       24.18       19.07     15.87 o 
  -4  22   3      181.58      167.59     15.32 o 
  -3  22   3       19.41       22.53      7.97 o 
  -2  22   3      108.85      113.36     10.92 o 
  -1  22   3       53.84       61.48      8.37 o 
   0  22   3       54.03       58.24      8.81 o 
   1  22   3       35.58       52.82      6.56 o 
   2  22   3       22.45       26.22      5.61 o 
   3  22   3        0.48        3.81      8.13 o 
   4  22   3        0.02       14.68     10.02 o 
  -4  23   3       12.86       12.36      8.42 o 
  -3  23   3        9.30       17.64      8.01 o 
  -2  23   3      125.36      116.86     23.42 o 
  -1  23   3       38.19       54.27      8.27 o 
   0  23   3      202.72      197.41     11.97 o 
   1  23   3       55.78       52.33      6.05 o 
   2  23   3        1.02        4.02      4.19 o 
   3  23   3       66.82       43.59     10.15 o 
   4  23   3        1.14       10.35      9.63 o 
  -4  24   3        6.26       12.03      8.06 o 
  -3  24   3       82.23       99.77     11.93 o 
  -2  24   3      595.49      593.28     21.14 o 
  -1  24   3      440.99      420.22     16.86 o 
   0  24   3      118.91      132.85     10.60 o 
   1  24   3       69.42       76.61      6.92 o 
   2  24   3      252.70      245.70     14.86 o 
   3  24   3        3.18       -5.51      7.51 o 
   4  24   3        6.53        7.79     10.03 o 
  -4  25   3        2.77       13.51      8.93 o 
  -3  25   3      125.66      116.79     12.77 o 
  -2  25   3      213.37      219.03     14.75 o 
  -1  25   3       61.47       66.41      9.25 o 
   0  25   3      151.94      161.14     13.07 o 
   1  25   3       53.27       68.26      6.92 o 
   2  25   3      133.69      112.24     13.66 o 
   3  25   3       14.10        7.30      8.84 o 
   4  25   3        4.51       14.91     11.10 o 
  -4  26   3        0.34        5.45     10.89 o 
  -3  26   3        7.68       35.26      9.34 o 
  -2  26   3        3.47       11.60      8.74 o 
  -1  26   3      600.32      571.39     34.45 o 
   0  26   3       39.34       54.38     15.58 o 
   1  26   3      501.89      449.23     15.43 o 
   2  26   3       37.68       22.73      5.94 o 
   3  26   3        8.78        8.63      9.23 o 
   4  26   3       16.38        9.73     10.46 o 
  -4  27   3        0.66        5.21     10.14 o 
  -3  27   3       47.14       35.93      9.74 o 
  -2  27   3      101.67       86.81     14.72 o 
  -1  27   3      233.35      229.74     14.47 o 
   0  27   3      635.33      553.80     22.87 o 
   1  27   3      345.85      290.84     12.83 o 
   2  27   3       15.15       17.27      8.50 o 
   3  27   3       15.27       13.68      9.76 o 
   4  27   3        0.65      -13.05     12.81 o 
  -4  28   3       35.28       31.82     11.15 o 
  -3  28   3       11.10       15.39      8.50 o 
  -2  28   3      124.02      124.00     12.60 o 
  -1  28   3       75.26       77.83     13.41 o 
   0  28   3       13.14       29.05      8.00 o 
   1  28   3       45.15       49.86      9.42 o 
   2  28   3        0.48        8.87      5.64 o 
   3  28   3       39.95       21.94     18.36 o 
  -4  29   3        3.08        8.85      8.58 o 
  -3  29   3        3.19        9.43      8.07 o 
  -2  29   3        3.59        9.62      7.15 o 
  -1  29   3       19.48       25.88      7.52 o 
   0  29   3       60.23       62.13     13.66 o 
   1  29   3       15.84        3.41      6.05 o 
   2  29   3       36.32       29.85      6.74 o 
   3  29   3       21.19       19.76     10.80 o 
  -3  30   3       48.77       50.49     11.10 o 
  -2  30   3        3.24        6.34      7.09 o 
  -1  30   3       24.47       30.40      9.34 o 
   0  30   3        8.34        7.26      8.11 o 
   1  30   3       27.29       34.34      8.45 o 
   2  30   3        0.01        9.29      5.79 o 
   3  30   3        0.00        4.70      9.37 o 
  -3  31   3       13.94       27.25     13.37 o 
  -2  31   3        1.35        3.43      7.40 o 
  -1  31   3        0.17       -7.05      6.79 o 
   0  31   3       32.18       36.19     23.48 o 
   1  31   3       38.30       54.27     10.41 o 
   2  31   3        1.46       10.77      6.53 o 
   3  31   3       43.66       28.98     22.42 o 
  -3  32   3       31.33       25.44     10.61 o 
  -2  32   3       20.83       22.45      8.63 o 
  -1  32   3       18.67       13.71      8.51 o 
   0  32   3       19.02       25.45      8.69 o 
   1  32   3       59.26       71.11     16.01 o 
   2  32   3        9.68       35.84     10.55 o 
   3  32   3        0.34        1.69      9.94 o 
  -3  33   3       17.56       29.37     10.36 o 
  -2  33   3        3.71       11.50      8.14 o 
  -1  33   3        2.95        5.83      8.51 o 
   0  33   3       19.30       27.09     10.67 o 
   1  33   3        1.82       16.47     11.53 o 
   2  33   3        1.43       15.37     12.38 o 
  -2  34   3        8.68        6.52      9.13 o 
  -1  34   3        8.11       18.28      9.44 o 
   0  34   3        2.21       24.76      8.81 o 
   1  34   3       21.97       42.27     10.87 o 
   2  34   3       12.89       18.36     14.09 o 
  -2  35   3        1.98       13.33      9.74 o 
  -1  35   3        0.36       -3.45      9.61 o 
   0  35   3        0.43        8.62      8.30 o 
   1  35   3       30.94       43.30     12.81 o 
   2  35   3        0.81       24.34     13.66 o 
  -2  36   3        4.51       11.60     10.05 o 
  -1  36   3        4.71       17.52     13.02 o 
   0  36   3        2.31       18.60      8.77 o 
   1  36   3        2.25        9.39      8.75 o 
  -1  37   3        0.69       17.21     10.33 o 
   0  37   3        0.00        6.52      9.30 o 
   1  37   3        1.25        6.98      9.12 o 
   0  38   3       74.26       93.07     14.87 o 
  -5   0   4        1.38       -4.27     13.66 o 
  -4   0   4       57.47       64.52     13.01 o 
  -3   0   4      296.06      305.85     18.72 o 
  -2   0   4      561.73      667.46     48.74 o 
  -1   0   4     1788.80     1956.88     31.35 o 
   0   0   4     2075.69     2049.79     31.32 o 
   1   0   4     1412.84     1472.27     52.72 o 
   2   0   4       99.22      108.11     17.72 o 
   3   0   4       73.73       71.03      9.11 o 
   4   0   4       27.08       17.73      7.08 o 
   5   0   4        6.36        4.95      8.16 o 
  -5   1   4       59.97       59.17     20.49 o 
  -4   1   4       49.95       55.85      8.77 o 
  -3   1   4      370.50      355.43     13.88 o 
  -2   1   4     2620.56     2330.13     35.33 o 
  -1   1   4      168.27      191.46      7.29 o 
   0   1   4      234.64      227.65      6.69 o 
   1   1   4      368.49      368.39      9.84 o 
   2   1   4        4.35        0.80      3.11 o 
   3   1   4       14.56        7.30      3.90 o 
   4   1   4        0.00       -1.53      3.91 o 
   5   1   4        2.68       10.17      8.56 o 
  -5   2   4        4.12        6.72     12.17 o 
  -4   2   4        2.09        4.56      6.62 o 
  -3   2   4      126.37      143.13     10.37 o 
  -2   2   4     3101.51     2929.21     41.30 o 
  -1   2   4     4627.74     4605.63     42.27 o 
   0   2   4        0.51       16.21      2.70 o 
   1   2   4      320.02      339.49      8.61 o 
   2   2   4       42.82       40.80      4.64 o 
   3   2   4       11.73        9.39      4.56 o 
   4   2   4      153.76      154.86     11.17 o 
   5   2   4        7.96       11.61      8.99 o 
  -5   3   4        4.67       -2.19      8.23 o 
  -4   3   4        0.68        0.59      6.00 o 
  -3   3   4       38.75       34.15      7.33 o 
  -2   3   4     1298.20     1220.17     23.32 o 
  -1   3   4      616.60      614.51     11.93 o 
   0   3   4     1294.86     1139.87     14.28 o 
   1   3   4       34.28       43.60      2.53 o 
   2   3   4      283.11      265.22      9.87 o 
   3   3   4        4.68       -0.24      3.47 o 
   4   3   4        0.05       10.19      5.05 o 
   5   3   4       55.02       65.70     12.52 o 
  -5   4   4       13.97        5.64      8.53 o 
  -4   4   4       59.33       64.22     12.77 o 
  -3   4   4      142.98      151.67     14.61 o 
  -2   4   4       59.88      105.98      9.68 o 
  -1   4   4      129.82      150.39      6.50 o 
   0   4   4        0.43        3.07      2.59 o 
   1   4   4       22.39       32.30      2.47 o 
   2   4   4      782.38      811.78     18.27 o 
   3   4   4       11.86       19.55      5.14 o 
   4   4   4      133.98      131.55      9.34 o 
   5   4   4        0.48       10.23      8.61 o 
  -5   5   4       26.65       35.54     10.51 o 
  -4   5   4       12.23        9.28      7.34 o 
  -3   5   4        0.35        0.82      5.22 o 
  -2   5   4      725.23      611.80     15.91 o 
  -1   5   4      409.11      391.94     10.43 o 
   0   5   4        9.28       10.17      2.50 o 
   1   5   4       13.03       17.85      2.19 o 
   2   5   4       46.56       50.58      5.16 o 
   3   5   4       92.05       64.24      8.88 o 
   4   5   4       27.84       19.40      5.69 o 
   5   5   4        7.78        6.68      8.90 o 
  -5   6   4        3.39        4.45      7.93 o 
  -4   6   4       13.12       20.36      8.26 o 
  -3   6   4      147.29      166.61     10.84 o 
  -2   6   4       41.82       42.87      6.31 o 
  -1   6   4        0.22        6.19      3.13 o 
   0   6   4        0.49        3.05      2.30 o 
   1   6   4        0.74       -1.02      1.81 o 
   2   6   4       32.79       39.98      4.79 o 
   3   6   4      203.43      203.70     13.25 o 
   4   6   4        0.69        7.39      7.24 o 
   5   6   4       11.02       17.83     10.03 o 
  -5   7   4        0.10        4.58      7.90 o 
  -4   7   4        6.71        9.28      7.16 o 
  -3   7   4      165.38      207.81     11.89 o 
  -2   7   4        2.70        7.29      4.81 o 
  -1   7   4      132.32      145.50      6.56 o 
   0   7   4     1045.43      988.84     15.26 o 
   1   7   4       13.11        6.92      2.14 o 
   2   7   4      125.72      105.69      6.59 o 
   3   7   4      128.89      122.72      7.91 o 
   4   7   4       98.98       98.63     13.32 o 
   5   7   4       61.59       53.29     12.39 o 
  -5   8   4        7.21       14.62      9.09 o 
  -4   8   4        1.38       11.37      7.37 o 
  -3   8   4        4.92       15.14      6.51 o 
  -2   8   4       40.26       46.54      6.56 o 
  -1   8   4       15.42       21.20      3.53 o 
   0   8   4       65.30       84.59      4.43 o 
   1   8   4       82.23       92.41      5.72 o 
   2   8   4       12.31       17.18      3.90 o 
   3   8   4      169.62      168.20     11.59 o 
   4   8   4       39.32       29.49     19.43 o 
   5   8   4        9.29       10.43     13.88 o 
  -5   9   4       29.53       17.11     10.88 o 
  -4   9   4       41.14       41.29     13.01 o 
  -3   9   4        1.34       -7.73      5.15 o 
  -2   9   4        5.04        6.67      4.79 o 
  -1   9   4       19.69       32.21      4.00 o 
   0   9   4       86.13       97.13      5.86 o 
   1   9   4        1.21        2.54      2.06 o 
   2   9   4      398.51      348.18     10.60 o 
   3   9   4      142.32      147.65      9.92 o 
   4   9   4        3.78       17.99      8.23 o 
   5   9   4        0.16        2.67     13.02 o 
  -5  10   4       17.94       32.94     10.83 o 
  -4  10   4        9.69       12.86      8.04 o 
  -3  10   4        6.60       11.04      6.40 o 
  -2  10   4      136.93      160.90     10.94 o 
  -1  10   4        5.05       10.31      3.81 o 
   0  10   4       11.20       19.25      3.00 o 
   1  10   4       68.33       77.36      4.05 o 
   2  10   4      113.56      123.77      7.22 o 
   3  10   4       90.09      132.91     11.70 o 
   4  10   4      133.52      153.61     15.84 o 
   5  10   4       24.96       46.44     12.52 o 
  -5  11   4       49.93       32.52     11.59 o 
  -4  11   4      134.07      163.72     14.55 o 
  -3  11   4      153.26      180.26     13.64 o 
  -2  11   4        0.18       -4.82      4.27 o 
  -1  11   4      152.10      166.48      7.82 o 
   0  11   4      127.26      125.44      5.25 o 
   1  11   4       13.56       19.40      3.12 o 
   2  11   4       43.02       37.08      4.78 o 
   3  11   4       12.78        3.70      6.11 o 
   4  11   4       16.47       14.77      8.51 o 
   5  11   4        8.17        3.29      9.24 o 
  -5  12   4       13.92       27.70     10.93 o 
  -4  12   4       63.64       73.13     11.30 o 
  -3  12   4       27.29       34.57      8.27 o 
  -2  12   4       14.76       14.26      4.06 o 
  -1  12   4      772.21      753.82     17.59 o 
   0  12   4      133.70      138.59      7.11 o 
   1  12   4      263.44      280.78      7.61 o 
   2  12   4      356.07      338.61     10.77 o 
   3  12   4      111.36       88.90     12.02 o 
   4  12   4       91.47       96.07     14.16 o 
   5  12   4        4.56       10.39     10.76 o 
  -5  13   4       54.59       39.95     13.14 o 
  -4  13   4        0.27       -5.00      6.64 o 
  -3  13   4       13.59       19.32      7.49 o 
  -2  13   4      123.30      127.98      7.80 o 
  -1  13   4       39.44       51.16      4.78 o 
   0  13   4      629.66      603.94     12.15 o 
   1  13   4       14.41       13.06      2.84 o 
   2  13   4       50.98       41.47      5.11 o 
   3  13   4       77.95       89.85     12.67 o 
   4  13   4        1.23        8.37     14.30 o 
   5  13   4       26.37       24.96     11.99 o 
  -5  14   4        3.41        7.58      9.28 o 
  -4  14   4       27.09       25.70      9.31 o 
  -3  14   4        5.82        2.25      6.52 o 
  -2  14   4        0.01        3.12      5.71 o 
  -1  14   4       58.61       75.90      5.97 o 
   0  14   4      279.42      323.70     14.89 o 
   1  14   4      111.22      116.61      5.38 o 
   2  14   4     1180.57     1123.32     28.87 o 
   3  14   4      695.45      668.32     27.04 o 
   4  14   4        3.38       -9.40      6.56 o 
   5  14   4        1.73       11.74      9.82 o 
  -5  15   4       30.82       25.53     11.35 o 
  -4  15   4        0.27      -10.21      6.81 o 
  -3  15   4      157.61      152.49     12.96 o 
  -2  15   4       75.95       76.12     14.77 o 
  -1  15   4       32.35       28.31      4.28 o 
   0  15   4      638.90      648.65     13.01 o 
   1  15   4      296.93      301.35      7.80 o 
   2  15   4      511.20      493.97     26.28 o 
   3  15   4      146.49      119.74     13.73 o 
   4  15   4        0.99       -1.81      6.62 o 
   5  15   4       24.48       40.73     12.79 o 
  -5  16   4        0.03        9.92      9.45 o 
  -4  16   4       14.29        5.26      7.90 o 
  -3  16   4      106.12      120.27     15.54 o 
  -2  16   4       27.21       20.73      7.11 o 
  -1  16   4      115.43      126.43      6.92 o 
   0  16   4      449.08      464.19     17.98 o 
   1  16   4      167.54      169.06      7.51 o 
   2  16   4      113.07      121.78     13.45 o 
   3  16   4        0.23       -1.42      6.40 o 
   4  16   4        0.43       -0.07      7.17 o 
   5  16   4        8.04       10.86     11.20 o 
  -5  17   4        0.00       -5.82      8.76 o 
  -4  17   4       28.25       13.81      9.70 o 
  -3  17   4       39.62       30.68      8.51 o 
  -2  17   4       10.22       10.53      6.69 o 
  -1  17   4       21.70       26.91      4.24 o 
   0  17   4       76.76       74.43      5.64 o 
   1  17   4      206.88      217.47      8.39 o 
   2  17   4      547.10      486.75     21.50 o 
   3  17   4       25.64        5.25      7.24 o 
   4  17   4        6.53        8.70      8.60 o 
   5  17   4       47.99       30.89     20.28 o 
  -5  18   4        5.40        4.90      9.84 o 
  -4  18   4        2.94       -3.85      7.31 o 
  -3  18   4        0.04        0.31     13.61 o 
  -2  18   4        0.04       -5.55      5.43 o 
  -1  18   4       49.39       60.32     11.40 o 
   0  18   4       67.99       75.89      5.73 o 
   1  18   4       67.30       71.06      5.83 o 
   2  18   4       27.25       28.34      8.51 o 
   3  18   4       90.75       67.95     24.77 o 
   4  18   4       34.12       41.54     11.53 o 
  -5  19   4       26.52       15.60     15.44 o 
  -4  19   4        3.97        3.96      8.40 o 
  -3  19   4        8.87        9.03      7.09 o 
  -2  19   4        1.00       -3.56      5.98 o 
  -1  19   4       85.85       88.18      9.30 o 
   0  19   4       44.58       49.69      5.11 o 
   1  19   4       31.67       27.77      6.88 o 
   2  19   4       34.63       29.91     15.80 o 
   3  19   4       35.24       29.72      9.61 o 
   4  19   4       17.52       17.23      9.81 o 
  -5  20   4        2.26        1.64      9.81 o 
  -4  20   4        0.60        2.56      8.50 o 
  -3  20   4        2.71        0.59      8.21 o 
  -2  20   4        1.05        9.66      6.50 o 
  -1  20   4        0.14       -0.78      5.54 o 
   0  20   4       68.42       82.47      7.99 o 
   1  20   4      114.49      119.57     10.46 o 
   2  20   4      136.89      138.59     28.61 o 
   3  20   4       25.46       36.01     10.34 o 
   4  20   4       45.19       53.27     13.25 o 
  -4  21   4        0.31        8.89      8.30 o 
  -3  21   4       10.26        7.73      7.49 o 
  -2  21   4      181.68      187.19     24.59 o 
  -1  21   4      194.41      183.79     12.54 o 
   0  21   4        2.59        4.75      4.39 o 
   1  21   4        0.00        6.79      4.01 o 
   2  21   4       94.11       65.66     14.52 o 
   3  21   4       21.00       15.57      9.17 o 
   4  21   4        1.05        1.24      8.77 o 
  -4  22   4       41.13       43.67     13.15 o 
  -3  22   4        2.59       -1.08      7.13 o 
  -2  22   4      288.64      281.85     21.02 o 
  -1  22   4        3.91       11.49      6.25 o 
   0  22   4       43.47       49.38      5.66 o 
   1  22   4      124.72      142.13      8.55 o 
   2  22   4      152.84      152.08     14.74 o 
   3  22   4       16.74       24.21      9.70 o 
   4  22   4        2.37       -2.20      9.23 o 
  -4  23   4        0.06       -5.53      8.10 o 
  -3  23   4       19.40       20.06      8.24 o 
  -2  23   4       10.17        5.92      6.47 o 
  -1  23   4       93.20       87.82     12.95 o 
   0  23   4      110.07       97.94      7.46 o 
   1  23   4       40.39       27.77      5.61 o 
   2  23   4        1.78       -4.39      6.36 o 
   3  23   4      104.53      101.65     25.41 o 
   4  23   4        1.60        2.94     10.00 o 
  -4  24   4       40.81       40.12     11.19 o 
  -3  24   4       26.20       27.29      8.95 o 
  -2  24   4       38.18       49.63      9.29 o 
  -1  24   4       26.88       24.54      7.39 o 
   0  24   4       50.81       56.37      8.47 o 
   1  24   4      134.07      127.91      9.06 o 
   2  24   4       21.30       16.99      8.07 o 
   3  24   4        1.40        7.57      8.27 o 
   4  24   4       32.99       23.47     11.96 o 
  -4  25   4        1.46       14.96      9.41 o 
  -3  25   4       35.28       44.65     10.41 o 
  -2  25   4      567.02      509.27     20.75 o 
  -1  25   4       41.55       42.42      9.02 o 
   0  25   4      258.84      252.22     15.35 o 
   1  25   4        9.75        7.55      4.54 o 
   2  25   4        0.90        2.07      7.63 o 
   3  25   4       34.15       28.57     14.09 o 
   4  25   4        6.12        3.68     10.09 o 
  -4  26   4       15.55       21.59     10.44 o 
  -3  26   4       94.07       61.72     16.16 o 
  -2  26   4        7.90        6.77      7.56 o 
  -1  26   4      101.34      109.47     14.83 o 
   0  26   4       48.60       50.53      9.73 o 
   1  26   4       79.43       80.80      9.49 o 
   2  26   4        4.96        0.91      7.30 o 
   3  26   4       11.82        3.44      8.56 o 
  -4  27   4        4.55        0.57     11.30 o 
  -3  27   4        0.41        9.76      8.58 o 
  -2  27   4       17.27       28.18     10.16 o 
  -1  27   4       41.25       41.03      9.09 o 
   0  27   4        5.89       11.34      7.23 o 
   1  27   4        1.84        6.85      4.99 o 
   2  27   4        0.52        1.66      7.89 o 
   3  27   4        4.96       12.81      9.95 o 
  -3  28   4       63.79       62.51     14.45 o 
  -2  28   4      211.08      208.71     18.55 o 
  -1  28   4        7.30        5.12      6.87 o 
   0  28   4       57.09       65.51     10.71 o 
   1  28   4       28.16       28.42      8.13 o 
   2  28   4       18.95       16.50      8.95 o 
   3  28   4       15.98       21.83     10.58 o 
  -3  29   4        3.63        6.36      8.30 o 
  -2  29   4       61.57       62.26     10.90 o 
  -1  29   4       24.12       21.10     10.62 o 
   0  29   4        0.53        4.94      8.54 o 
   1  29   4        3.54       13.29      6.97 o 
   2  29   4        0.67        6.39      8.46 o 
   3  29   4       52.36       98.23     27.75 o 
  -3  30   4       77.33       71.22     22.73 o 
  -2  30   4       17.46       25.93     12.71 o 
  -1  30   4      278.63      276.92     19.95 o 
   0  30   4        0.25        7.51      7.17 o 
   1  30   4        6.68       11.89      7.39 o 
   2  30   4        1.22        3.53     11.53 o 
   3  30   4        7.50       -4.74      9.61 o 
  -3  31   4        0.00        3.97      8.33 o 
  -2  31   4        0.01       -6.34      7.55 o 
  -1  31   4       32.63       42.91     13.02 o 
   0  31   4        1.97       17.72     13.88 o 
   1  31   4        7.45       19.59      8.60 o 
   2  31   4        8.36        7.26      8.90 o 
   3  31   4       69.32       46.67     16.01 o 
  -3  32   4        8.19        2.86     10.54 o 
  -2  32   4        0.10       -1.89     12.22 o 
  -1  32   4        0.64       13.09      9.03 o 
   0  32   4        1.68        9.90      7.59 o 
   1  32   4       63.63       80.53     12.46 o 
  -2  33   4        0.81        5.72      9.82 o 
  -1  33   4        0.20       -2.49      8.39 o 
   0  33   4        0.18        6.99     19.64 o 
   1  33   4        5.50       22.37      9.60 o 
  -2  34   4        4.27        7.52      9.42 o 
  -1  34   4       32.45       30.15     11.06 o 
   0  34   4       12.74       19.30      8.97 o 
   1  34   4        0.17       13.81      8.87 o 
  -1  35   4        2.46        1.83      9.31 o 
   0  35   4        3.26       11.11      8.81 o 
   1  35   4       34.25       34.34     11.37 o 
  -1  36   4        0.29       11.11      9.55 o 
   0  36   4        5.95       21.33      9.71 o 
   1  36   4        0.22        7.27      9.12 o 
  -5   1   5        0.16      -10.67     14.09 o 
  -4   1   5        2.38       -3.78      6.53 o 
  -3   1   5       91.81       87.36      9.61 o 
  -2   1   5      138.14      131.60      9.75 o 
  -1   1   5        8.38        5.41      3.07 o 
   0   1   5       59.32       69.39      5.16 o 
   1   1   5      319.97      312.12      9.86 o 
   2   1   5       36.38       32.78      4.92 o 
   3   1   5        7.75       12.18      4.87 o 
   4   1   5        3.98       11.11      5.49 o 
   5   1   5        0.24        0.19      9.38 o 
  -5   2   5       45.73       -3.42     14.94 o 
  -4   2   5        0.19       -9.61      6.41 o 
  -3   2   5       55.79       55.26     10.66 o 
  -2   2   5      340.34      335.54     13.11 o 
  -1   2   5       18.73       21.51      3.75 o 
   0   2   5     2040.67     1994.41     22.37 o 
   1   2   5      179.20      186.74      8.16 o 
   2   2   5      108.78      122.32      9.61 o 
   3   2   5      127.86      108.67      7.95 o 
   4   2   5       39.03       42.70      6.98 o 
   5   2   5        7.71        4.98      8.86 o 
  -5   3   5       12.25       -0.17     14.05 o 
  -4   3   5        7.96       11.11      9.74 o 
  -3   3   5       16.61       13.91      7.41 o 
  -2   3   5       33.35       50.94      7.46 o 
  -1   3   5       21.56       15.79      3.74 o 
   0   3   5       49.46       59.91      4.17 o 
   1   3   5      210.52      199.56      8.32 o 
   2   3   5       62.89       65.93      7.33 o 
   3   3   5        0.07       -0.04      3.59 o 
   4   3   5      102.97       92.48      8.33 o 
   5   3   5        5.70        9.88      9.51 o 
  -5   4   5       57.80       73.63     21.89 o 
  -4   4   5        0.37      -12.25     16.65 o 
  -3   4   5        0.22        4.57      6.96 o 
  -2   4   5        1.49       -2.24      5.58 o 
  -1   4   5      441.47      458.33     12.14 o 
   0   4   5        4.38        3.44      2.74 o 
   1   4   5      144.77      151.03      7.57 o 
   2   4   5      194.93      186.09     11.16 o 
   3   4   5        0.48       -0.36      3.63 o 
   4   4   5      109.09      114.53     14.36 o 
   5   4   5        7.42       15.39     10.27 o 
  -5   5   5        9.24       26.36     11.60 o 
  -4   5   5        0.10       -5.39      6.88 o 
  -3   5   5       60.78       61.83      8.88 o 
  -2   5   5       57.74       69.98      8.04 o 
  -1   5   5      210.56      200.27      9.49 o 
   0   5   5      447.36      421.48      8.95 o 
   1   5   5        2.62        3.46      3.22 o 
   2   5   5       37.83       36.10      5.23 o 
   3   5   5        2.66        0.39      4.13 o 
   4   5   5       74.24       69.31     10.09 o 
   5   5   5       23.26       23.17     10.80 o 
  -5   6   5        3.20        5.20      9.16 o 
  -4   6   5        3.28       23.48      8.46 o 
  -3   6   5       96.70       91.93      9.83 o 
  -2   6   5      387.77      358.39     13.44 o 
  -1   6   5      634.35      582.85     12.83 o 
   0   6   5        2.49       11.59      2.92 o 
   1   6   5      258.03      269.30      9.52 o 
   2   6   5      304.82      324.31     10.91 o 
   3   6   5       22.26       25.17      5.29 o 
   4   6   5       20.73       43.91     10.25 o 
   5   6   5       13.29       50.46     12.52 o 
  -5   7   5       20.07       12.27      9.61 o 
  -4   7   5        6.63        3.88      7.55 o 
  -3   7   5       71.91       76.31      9.14 o 
  -2   7   5       78.46       71.43      8.11 o 
  -1   7   5      100.88       99.96      6.35 o 
   0   7   5      231.90      202.51      6.55 o 
   1   7   5       34.32       36.17      4.86 o 
   2   7   5       36.36       26.08      4.71 o 
   3   7   5      196.79      202.47     10.25 o 
   4   7   5      140.87      123.58     14.39 o 
   5   7   5       24.07       20.48     10.61 o 
  -5   8   5       33.54       42.83     12.17 o 
  -4   8   5       42.59       37.76     10.06 o 
  -3   8   5       23.92       23.21      8.34 o 
  -2   8   5       65.05       70.36      6.48 o 
  -1   8   5        2.77        4.07      3.65 o 
   0   8   5      135.71      154.91      6.11 o 
   1   8   5       52.55       56.57      9.86 o 
   2   8   5        2.63        3.30      3.60 o 
   3   8   5      413.07      398.08     16.53 o 
   4   8   5        9.18        6.22      7.74 o 
   5   8   5       79.72       86.84     15.07 o 
  -5   9   5       14.28        9.75      9.75 o 
  -4   9   5      102.27      100.93     12.82 o 
  -3   9   5        9.16        2.89      6.61 o 
  -2   9   5       11.41       10.06      4.21 o 
  -1   9   5      219.56      229.20      8.62 o 
   0   9   5       55.07       59.08      5.62 o 
   1   9   5        0.87        0.53      3.10 o 
   2   9   5      198.44      183.52      8.89 o 
   3   9   5      294.43      283.34     13.07 o 
   4   9   5       31.29       36.68     10.74 o 
   5   9   5       10.00       17.87     10.48 o 
  -5  10   5        0.24        8.57     11.46 o 
  -4  10   5        3.18       19.47     10.91 o 
  -3  10   5       24.37       22.23      8.43 o 
  -2  10   5        1.10       -0.27      5.19 o 
  -1  10   5      111.66      103.48      7.40 o 
   0  10   5      581.31      564.77     10.85 o 
   1  10   5       54.16       57.10      6.25 o 
   2  10   5      595.60      593.19     14.99 o 
   3  10   5       62.21       83.51      9.97 o 
   4  10   5       71.48       48.53     19.00 o 
   5  10   5        0.01        6.38     10.25 o 
  -5  11   5        0.35       14.85      9.72 o 
  -4  11   5       25.23       15.32      8.85 o 
  -3  11   5        0.14       -1.14      6.50 o 
  -2  11   5        1.96        2.35      3.85 o 
  -1  11   5       43.57       47.17      6.30 o 
   0  11   5      283.97      263.57      7.59 o 
   1  11   5        9.97       10.66      4.12 o 
   2  11   5      171.96      165.45     13.45 o 
   3  11   5      276.84      249.24     17.79 o 
   4  11   5        5.45       15.12      8.99 o 
   5  11   5        9.74        9.96      9.93 o 
  -5  12   5        0.18       11.86      9.72 o 
  -4  12   5       11.90       14.40      9.15 o 
  -3  12   5       95.79       85.92     11.43 o 
  -2  12   5       54.69       72.27      6.53 o 
  -1  12   5       93.81       85.97      8.79 o 
   0  12   5      114.77      128.80      6.13 o 
   1  12   5      262.05      276.81     15.68 o 
   2  12   5     1133.64     1150.69     22.07 o 
   3  12   5      172.45      175.19     16.10 o 
   4  12   5        1.15       10.04      8.40 o 
   5  12   5       16.34       18.27     11.18 o 
  -5  13   5        4.50       -5.45      8.47 o 
  -4  13   5        3.69        7.21      8.08 o 
  -3  13   5       42.14       50.31      9.56 o 
  -2  13   5        0.83        1.11      3.97 o 
  -1  13   5      288.35      283.02      9.48 o 
   0  13   5      241.24      237.77      8.39 o 
   1  13   5      140.20      135.92      6.74 o 
   2  13   5       15.06       22.31      4.79 o 
   3  13   5       14.94        7.49      7.26 o 
   4  13   5       47.92       46.87     12.06 o 
  -5  14   5        0.31        7.88     10.11 o 
  -4  14   5        0.00       -2.80      7.57 o 
  -3  14   5        0.65        3.04      7.40 o 
  -2  14   5       44.24       33.80      5.93 o 
  -1  14   5        4.01        6.54      3.57 o 
   0  14   5        1.30        4.28      3.40 o 
   1  14   5        0.25        7.92      3.26 o 
   2  14   5       24.24       24.76      7.14 o 
   3  14   5       28.09       34.16      9.17 o 
   4  14   5       15.80       31.56     10.19 o 
  -5  15   5        3.18       -4.83      9.60 o 
  -4  15   5       44.60       30.41     10.40 o 
  -3  15   5       66.80       60.54     10.73 o 
  -2  15   5        1.05        0.90      6.35 o 
  -1  15   5        8.58        7.50      3.78 o 
   0  15   5        0.39       -0.21      3.39 o 
   1  15   5       59.81       66.75      5.37 o 
   2  15   5      178.24      156.16     11.68 o 
   3  15   5       10.63       10.86      9.39 o 
   4  15   5       15.55       21.44     26.04 o 
  -5  16   5        1.85        4.03      9.59 o 
  -4  16   5       17.94       29.45     10.14 o 
  -3  16   5       16.19       14.74      7.87 o 
  -2  16   5        0.10        0.91     10.78 o 
  -1  16   5       17.62       16.77      4.40 o 
   0  16   5        3.86        5.37      3.76 o 
   1  16   5      222.22      222.88     10.68 o 
   2  16   5      686.20      682.73     62.62 o 
   3  16   5        6.43        6.44      7.17 o 
   4  16   5       29.53       38.91     11.25 o 
  -5  17   5        7.38        4.70     10.41 o 
  -4  17   5        1.48       -5.66      7.87 o 
  -3  17   5        1.34        3.85      7.10 o 
  -2  17   5       54.83       55.07     12.68 o 
  -1  17   5       34.71       36.52      4.97 o 
   0  17   5       32.07       31.25      4.89 o 
   1  17   5       68.18       64.27     10.17 o 
   2  17   5      200.90      199.58     16.15 o 
   3  17   5       26.37       23.06      9.05 o 
   4  17   5        0.02       13.24     10.02 o 
  -4  18   5       25.06       14.94      9.72 o 
  -3  18   5       28.35       29.48      9.22 o 
  -2  18   5       96.93      114.17     21.07 o 
  -1  18   5       26.32       23.63      5.24 o 
   0  18   5      213.04      233.29      9.17 o 
   1  18   5       70.25       70.05      6.83 o 
   2  18   5        1.38        3.68     11.53 o 
   3  18   5       14.63       15.76      8.51 o 
   4  18   5       34.01       26.63     11.91 o 
  -4  19   5       42.67       17.66      9.57 o 
  -3  19   5       19.06       25.62      9.14 o 
  -2  19   5      235.66      247.22     15.78 o 
  -1  19   5      155.37      168.87      9.24 o 
   0  19   5       43.96       50.07      5.64 o 
   1  19   5       64.09       61.37      6.76 o 
   2  19   5      229.12      201.52     16.21 o 
   3  19   5        0.00       -2.28     10.67 o 
   4  19   5        0.15       -2.71      8.47 o 
  -4  20   5        1.16       -3.25      8.51 o 
  -3  20   5        5.64        3.61      7.65 o 
  -2  20   5        0.58        7.75      6.95 o 
  -1  20   5       91.53       86.99     13.66 o 
   0  20   5       39.48       48.54      5.66 o 
   1  20   5       11.84        9.71      5.02 o 
   2  20   5       24.28       35.03      9.00 o 
   3  20   5       84.64      119.37     15.45 o 
   4  20   5        3.90      -10.19      9.39 o 
  -4  21   5       40.68       29.14     10.78 o 
  -3  21   5        6.09       11.38      8.26 o 
  -2  21   5       35.32       29.66      8.81 o 
  -1  21   5      178.75      156.59     16.54 o 
   0  21   5        1.14       -5.03      3.52 o 
   1  21   5      167.10      156.08     14.24 o 
   2  21   5        1.36       -5.54      5.98 o 
   3  21   5       26.25       32.49     13.45 o 
   4  21   5       23.17       23.64     12.08 o 
  -4  22   5        0.03        4.37      8.96 o 
  -3  22   5       61.45       53.59     15.75 o 
  -2  22   5       10.77        2.19      7.22 o 
  -1  22   5       18.26       18.23      7.45 o 
   0  22   5        0.52       -1.49      3.87 o 
   1  22   5       10.14       12.44      5.47 o 
   2  22   5       23.74       31.03     11.31 o 
   3  22   5       55.73       45.76     11.48 o 
   4  22   5        0.85        7.68     10.38 o 
  -4  23   5       56.18       46.05     11.96 o 
  -3  23   5      122.02      106.21     13.37 o 
  -2  23   5       80.23       93.31     11.64 o 
  -1  23   5       50.36       32.80      8.11 o 
   0  23   5       13.02       15.89      5.23 o 
   1  23   5       21.83       22.41      7.19 o 
   2  23   5        8.50       10.92      7.56 o 
   3  23   5        0.42        2.24      8.61 o 
   4  23   5       10.49        3.63     10.00 o 
  -4  24   5       19.85        9.43     14.68 o 
  -3  24   5      139.03      131.89     14.53 o 
  -2  24   5      162.10      159.26     14.21 o 
  -1  24   5      187.20      185.17     22.91 o 
   0  24   5       29.35       21.66      7.88 o 
   1  24   5       78.52       95.58      9.22 o 
   2  24   5       32.42       17.76      8.32 o 
   3  24   5        2.76       22.31     10.15 o 
  -4  25   5        0.06       -1.37      8.73 o 
  -3  25   5        1.88        4.57     14.66 o 
  -2  25   5        0.22        6.14      9.50 o 
  -1  25   5        3.97        9.33      7.27 o 
   0  25   5       41.59       31.81      8.19 o 
   1  25   5       82.48       91.55      9.08 o 
   2  25   5       13.60        4.04      8.45 o 
   3  25   5        6.74        9.38     10.67 o 
  -3  26   5        0.42        2.37      8.57 o 
  -2  26   5       35.69       32.74      9.19 o 
  -1  26   5       70.51       92.54     11.28 o 
   0  26   5      357.03      328.51     18.43 o 
   1  26   5       81.38       96.14     11.69 o 
   2  26   5        4.01        4.97      8.45 o 
   3  26   5        7.03       19.13     10.73 o 
  -3  27   5        0.20        2.56      8.24 o 
  -2  27   5       51.00       39.52     10.19 o 
  -1  27   5       98.88       77.28     10.82 o 
   0  27   5        2.04        7.61     12.17 o 
   1  27   5       55.45       41.40      8.69 o 
   2  27   5        2.21        4.20      8.66 o 
   3  27   5        1.93        9.49      9.82 o 
  -3  28   5        7.26       -8.14      8.86 o 
  -2  28   5      165.32      180.87     15.62 o 
  -1  28   5      182.34      164.25     14.02 o 
   0  28   5       28.33       33.18      9.60 o 
   1  28   5        5.10        6.40      8.97 o 
   2  28   5       19.50       16.81      9.88 o 
   3  28   5       18.76       21.61     11.13 o 
  -3  29   5       40.63       21.88     10.83 o 
  -2  29   5        3.22       14.27      8.61 o 
  -1  29   5        0.61       -2.13     12.48 o 
   0  29   5       24.77       20.50     12.17 o 
   1  29   5       46.44       70.88     14.94 o 
   2  29   5        5.52        9.32      9.71 o 
  -3  30   5        7.40       13.96      9.88 o 
  -2  30   5        0.86       -1.91      8.30 o 
  -1  30   5        6.18       12.63      9.42 o 
   0  30   5       10.23       15.64      8.60 o 
   1  30   5        1.90        4.70     10.25 o 
   2  30   5        0.77       -2.54      9.04 o 
  -2  31   5        0.23       -9.42      8.96 o 
  -1  31   5       10.65        6.52      8.82 o 
   0  31   5      111.24       85.34     12.64 o 
   1  31   5        1.82       20.92     10.25 o 
  -2  32   5        0.00       -0.21      9.71 o 
  -1  32   5        0.24       11.28      9.22 o 
   0  32   5        3.65       21.55      9.13 o 
   1  32   5        5.81       22.63     12.81 o 
  -2  33   5        0.53       -3.85     12.18 o 
  -1  33   5        0.08        3.89      9.33 o 
   0  33   5       22.79       37.77     14.30 o 
   1  33   5        8.36       16.22     11.53 o 
  -1  34   5        3.27        9.25      9.62 o 
   0  34   5        2.85       10.10      8.34 o 
   1  34   5        4.28       11.10     11.53 o 
   0  35   5        3.35       17.33      9.95 o 
  -4   0   6       12.33        9.42     12.09 o 
  -3   0   6       37.84       72.69     14.46 o 
  -2   0   6        1.25        7.75      8.61 o 
  -1   0   6      251.16      249.90     11.89 o 
   0   0   6     1335.20     1315.08     36.82 o 
   1   0   6        1.52       -3.51      4.68 o 
   2   0   6        1.98        0.63      4.88 o 
   3   0   6      182.03      166.26     17.94 o 
   4   0   6       16.46       16.88      8.56 o 
  -5   1   6        0.45        3.84     16.22 o 
  -4   1   6        3.12       -4.42      7.66 o 
  -3   1   6       48.60       79.53     11.71 o 
  -2   1   6       91.15       89.88      9.55 o 
  -1   1   6      294.74      291.12      8.94 o 
   0   1   6       77.63       80.29      5.22 o 
   1   1   6        0.03        3.59      3.68 o 
   2   1   6        4.40        5.31      4.07 o 
   3   1   6        3.21       11.24      4.79 o 
   4   1   6       27.11       31.33      6.57 o 
  -5   2   6       25.68       40.88     35.44 o 
  -4   2   6       31.62       14.83     10.59 o 
  -3   2   6      417.42      396.65     16.38 o 
  -2   2   6       63.77       77.49     14.11 o 
  -1   2   6        1.76        6.59      4.93 o 
   0   2   6       13.75       19.11      3.85 o 
   1   2   6      108.63      104.72      7.45 o 
   2   2   6      104.25       98.71      7.55 o 
   3   2   6        7.65        5.97      6.66 o 
   4   2   6       24.34       15.97      5.86 o 
  -5   3   6        0.11       11.86     12.17 o 
  -4   3   6       66.67       58.44     15.18 o 
  -3   3   6      601.88      532.28     22.10 o 
  -2   3   6      267.64      283.88     16.87 o 
  -1   3   6        6.51        0.14      3.14 o 
   0   3   6        1.66       -1.07      2.80 o 
   1   3   6      208.17      208.12      9.49 o 
   2   3   6        6.53        5.60      3.97 o 
   3   3   6       73.13       68.82     14.24 o 
   4   3   6        1.80        6.82      5.49 o 
  -5   4   6        0.00        8.36     14.35 o 
  -4   4   6        6.70       14.43     14.07 o 
  -3   4   6      123.89      125.97     11.45 o 
  -2   4   6      548.45      537.17     17.07 o 
  -1   4   6        4.71        7.57      3.45 o 
   0   4   6       69.24       75.65      5.16 o 
   1   4   6       11.89       17.21      4.50 o 
   2   4   6      211.58      205.29     12.70 o 
   3   4   6       34.48       26.09      5.79 o 
   4   4   6        5.28        8.30      5.44 o 
  -5   5   6        7.10       12.01     20.24 o 
  -4   5   6       51.10       29.92     11.06 o 
  -3   5   6      105.58      104.88     13.51 o 
  -2   5   6        1.55       14.00      6.73 o 
  -1   5   6       14.48        5.89      3.42 o 
   0   5   6       40.65       41.11      4.34 o 
   1   5   6      187.84      187.97      9.31 o 
   2   5   6      134.49      114.98      8.24 o 
   3   5   6        9.27       14.57      5.13 o 
   4   5   6        1.00        2.96      9.26 o 
  -5   6   6        0.33       -5.06     13.80 o 
  -4   6   6        1.90        7.15     18.04 o 
  -3   6   6       58.02       68.42      9.70 o 
  -2   6   6      103.58      106.60      8.41 o 
  -1   6   6      101.32      108.69      6.42 o 
   0   6   6        9.03        4.50      3.04 o 
   1   6   6        0.15        6.24      3.96 o 
   2   6   6        4.78        9.51      4.51 o 
   3   6   6       40.79       45.34      6.72 o 
   4   6   6        0.10       10.12     11.53 o 
  -5   7   6        6.50        3.93     11.25 o 
  -4   7   6       52.04       51.64     11.28 o 
  -3   7   6        0.70       -2.87      6.74 o 
  -2   7   6       15.54       18.52      6.76 o 
  -1   7   6      155.23      155.62      9.63 o 
   0   7   6        4.55       -1.82      2.96 o 
   1   7   6        0.31        0.63      3.33 o 
   2   7   6      271.57      259.79     13.26 o 
   3   7   6       52.99       53.24      6.79 o 
   4   7   6       50.14       52.66     11.96 o 
  -5   8   6        5.33        9.33     10.91 o 
  -4   8   6        3.85        4.12      7.91 o 
  -3   8   6       30.28       21.40      8.79 o 
  -2   8   6        5.60        4.36      4.55 o 
  -1   8   6       14.46       23.87      4.95 o 
   0   8   6       24.32       23.59      4.30 o 
   1   8   6        5.59        5.59      4.09 o 
   2   8   6       51.77       48.47      6.08 o 
   3   8   6       18.15       21.14      5.44 o 
   4   8   6       29.44       35.55     20.28 o 
  -5   9   6        0.02       -2.90     12.36 o 
  -4   9   6        0.11      -11.11      7.41 o 
  -3   9   6        2.29        6.52      7.54 o 
  -2   9   6       10.79        2.21      4.44 o 
  -1   9   6        3.52        6.37      4.09 o 
   0   9   6        3.02        1.64      3.12 o 
   1   9   6        3.92        5.68      4.93 o 
   2   9   6        1.51        1.68      5.42 o 
   3   9   6       17.56       27.48      8.72 o 
   4   9   6       36.44       41.68     27.54 o 
  -5  10   6       25.75       18.18     12.14 o 
  -4  10   6       19.63       34.36     10.53 o 
  -3  10   6        0.14        1.13      7.56 o 
  -2  10   6       42.74       37.25      7.42 o 
  -1  10   6       13.07       10.78      5.28 o 
   0  10   6       63.14       77.44      5.41 o 
   1  10   6      137.37      144.24      8.76 o 
   2  10   6      161.62      171.60      9.80 o 
   3  10   6       10.91       25.03      8.52 o 
   4  10   6        1.88       -1.99      8.18 o 
  -5  11   6        6.07        1.61     10.16 o 
  -4  11   6       55.20       43.40     11.36 o 
  -3  11   6        6.07        5.98      8.24 o 
  -2  11   6       26.24       24.25      5.30 o 
  -1  11   6      175.45      176.03      8.74 o 
   0  11   6        5.99        7.15      3.14 o 
   1  11   6      171.86      165.05      9.27 o 
   2  11   6        6.30       11.66      4.70 o 
   3  11   6        0.07        3.66      5.72 o 
   4  11   6       66.43       77.65     14.10 o 
  -5  12   6        5.50       -7.03      9.85 o 
  -4  12   6        1.11        4.93      9.36 o 
  -3  12   6        0.41       -0.26     10.12 o 
  -2  12   6       13.10        7.87      4.71 o 
  -1  12   6       42.99       44.48      7.18 o 
   0  12   6       15.09       15.76      3.76 o 
   1  12   6      327.08      312.22     11.65 o 
   2  12   6      147.60      117.72      8.43 o 
   3  12   6        6.85        5.12      7.74 o 
   4  12   6       14.72       13.97     14.09 o 
  -5  13   6        6.06       -1.01     10.32 o 
  -4  13   6        1.90       -2.25      8.58 o 
  -3  13   6        0.02       -2.20      7.36 o 
  -2  13   6        8.20       10.77      5.14 o 
  -1  13   6        3.81        9.81      4.49 o 
   0  13   6        0.13        2.84      3.94 o 
   1  13   6       32.69       44.70      6.15 o 
   2  13   6       36.97       45.52      6.29 o 
   3  13   6        0.74       -4.22      9.61 o 
   4  13   6        1.90        0.99      8.23 o 
  -4  14   6        0.18        8.42      9.49 o 
  -3  14   6        4.29       -2.14      7.54 o 
  -2  14   6       58.14       61.46      7.59 o 
  -1  14   6       10.58        9.94      4.73 o 
   0  14   6       83.75       92.58      6.62 o 
   1  14   6      801.26      866.84     21.91 o 
   2  14   6      493.03      524.31     19.66 o 
   3  14   6       41.42       40.39     19.43 o 
   4  14   6        9.43       33.72     12.32 o 
  -4  15   6        0.80       -4.81      8.76 o 
  -3  15   6        2.15       -7.25      6.89 o 
  -2  15   6       16.58       20.63      5.82 o 
  -1  15   6        1.36       -0.44      4.03 o 
   0  15   6      129.12      121.48      8.13 o 
   1  15   6       40.49       48.70      6.50 o 
   2  15   6       67.31       82.97      9.92 o 
   3  15   6        0.82        4.93      7.24 o 
   4  15   6       14.20       28.39     10.81 o 
  -4  16   6       10.69       22.06     10.27 o 
  -3  16   6        0.12       -0.39      8.14 o 
  -2  16   6        0.06       -7.18      6.49 o 
  -1  16   6       92.44       91.99      7.15 o 
   0  16   6       60.74       73.95      6.82 o 
   1  16   6       27.65       37.38      6.24 o 
   2  16   6        2.61        7.71      6.00 o 
   3  16   6       42.33       62.46     17.72 o 
   4  16   6       64.59       97.55     20.28 o 
  -4  17   6       32.27       28.23     11.02 o 
  -3  17   6       10.36        4.79      8.02 o 
  -2  17   6       20.71        8.84      7.75 o 
  -1  17   6      113.58       92.45      8.63 o 
   0  17   6       47.21       53.00      8.03 o 
   1  17   6      110.34       93.92      7.98 o 
   2  17   6       30.84       28.02      8.79 o 
   3  17   6        4.85       14.04      8.79 o 
   4  17   6       54.88       70.33     13.95 o 
  -4  18   6        9.03       17.31     10.47 o 
  -3  18   6        6.30        3.63      8.13 o 
  -2  18   6       19.20       17.36      8.22 o 
  -1  18   6       73.99       88.06      8.66 o 
   0  18   6        1.06        3.68      3.87 o 
   1  18   6       79.04       83.90     14.04 o 
   2  18   6      120.54      105.69     13.06 o 
   3  18   6        9.11       13.62      9.17 o 
   4  18   6       15.94       10.47     10.73 o 
  -4  19   6        0.01        3.16      9.77 o 
  -3  19   6        3.08        2.83      8.09 o 
  -2  19   6        9.32       12.41      8.16 o 
  -1  19   6        1.67       -0.51      4.78 o 
   0  19   6        5.07        2.97      4.21 o 
   1  19   6       56.23       58.04      9.22 o 
   2  19   6        0.19        0.39      6.20 o 
   3  19   6       56.77       67.51     13.18 o 
   4  19   6       67.91       72.66     31.38 o 
  -4  20   6        4.74       -1.00     12.85 o 
  -3  20   6       50.82       48.57     11.65 o 
  -2  20   6       85.82       87.42     15.67 o 
  -1  20   6       13.81       11.72      7.61 o 
   0  20   6       34.93       42.28      5.92 o 
   1  20   6        0.93       14.22      6.40 o 
   2  20   6        6.38        3.84      7.41 o 
   3  20   6        0.33        7.46      9.00 o 
  -4  21   6        0.17       -3.63      8.94 o 
  -3  21   6      101.01      107.91     13.76 o 
  -2  21   6       41.84       39.80      9.61 o 
  -1  21   6       57.86       50.79     11.87 o 
   0  21   6       48.22       62.96      6.63 o 
   1  21   6      395.34      349.18     27.98 o 
   2  21   6        0.02        0.28      8.11 o 
   3  21   6       28.15       38.50     11.15 o 
  -4  22   6        6.30      -10.54      9.24 o 
  -3  22   6        2.28        0.07      8.55 o 
  -2  22   6       45.59       46.62     10.11 o 
  -1  22   6       24.00       22.67      8.70 o 
   0  22   6        4.32        2.35      5.55 o 
   1  22   6        1.16       12.03      9.39 o 
   2  22   6       46.32       51.70     12.17 o 
   3  22   6        0.37        6.90      9.28 o 
  -3  23   6       35.29       33.66     11.08 o 
  -2  23   6       47.99       54.27     10.80 o 
  -1  23   6        0.01        5.53     10.36 o 
   0  23   6       11.57       12.42      5.53 o 
   1  23   6       98.38       90.51     12.41 o 
   2  23   6       10.33        4.27      8.33 o 
   3  23   6        1.30        5.12      9.05 o 
  -3  24   6       20.58       12.28     10.19 o 
  -2  24   6        2.50        4.84     10.50 o 
  -1  24   6        1.14       -7.32      6.88 o 
   0  24   6        1.01        7.34      7.03 o 
   1  24   6        0.44        7.21      8.34 o 
   2  24   6        6.50        7.35      8.18 o 
   3  24   6        1.46        8.02      8.86 o 
  -3  25   6       48.95       47.29     11.81 o 
  -2  25   6        6.66       -4.09     10.32 o 
  -1  25   6       42.24       26.22     17.27 o 
   0  25   6       79.77       75.92     14.71 o 
   1  25   6       36.75       25.66      9.55 o 
   2  25   6        4.22        4.50      8.54 o 
   3  25   6       13.40       16.31     10.43 o 
  -3  26   6        1.94       13.11     10.84 o 
  -2  26   6       65.01       62.25     13.77 o 
  -1  26   6       12.97        4.88      8.53 o 
   0  26   6        0.03       32.45     11.95 o 
   1  26   6        0.01        7.77      7.98 o 
   2  26   6       15.17       13.38      9.50 o 
  -3  27   6        8.38       20.10     10.61 o 
  -2  27   6        5.84        5.06      8.79 o 
  -1  27   6       23.79       25.72      9.34 o 
   0  27   6        0.79       20.92     11.95 o 
   1  27   6        5.18       11.95     11.10 o 
   2  27   6       33.45       54.12     12.60 o 
  -3  28   6       16.56        7.70     18.11 o 
  -2  28   6       14.21       -4.61      8.20 o 
  -1  28   6        6.24       -7.06     11.32 o 
   0  28   6       30.11       50.38     14.09 o 
   2  28   6       26.96       44.45     12.52 o 
  -2  29   6        2.33        4.14     12.61 o 
  -1  29   6        5.81       -0.11      8.38 o 
   0  29   6        8.95        7.68     11.10 o 
   2  29   6        0.94       11.36     10.19 o 
  -2  30   6       40.76       52.51     12.28 o 
  -1  30   6        0.46       -1.85      8.91 o 
   0  30   6       11.98       17.93     11.95 o 
  -2  31   6       45.41       40.07     15.71 o 
  -1  31   6        8.55       15.81     10.05 o 
   0  31   6       17.23       22.20     13.66 o 
  -1  32   6        0.01        5.51      9.48 o 
   0  32   6       15.36       32.02     14.09 o 
  -5   1   7        3.18       54.22     17.50 o 
  -4   1   7       31.99       11.06     12.50 o 
  -3   1   7       62.15       47.82     10.19 o 
  -2   1   7        0.02       -6.40      8.69 o 
  -1   1   7      124.70      122.75      7.99 o 
   0   1   7      161.86      148.84     11.22 o 
   1   1   7        0.14        4.53      4.25 o 
   2   1   7       26.70       24.46      5.51 o 
   3   1   7        9.55       16.79      5.48 o 
   4   1   7        4.11        2.67      7.52 o 
  -5   2   7        0.09       12.38     20.28 o 
  -4   2   7        3.98        1.25     12.14 o 
  -3   2   7        2.05       -1.25      9.41 o 
  -2   2   7        0.82       -1.50      8.34 o 
  -1   2   7       55.86       47.02      5.96 o 
   0   2   7        4.86       13.28      4.99 o 
   1   2   7       98.74      115.82      8.41 o 
   2   2   7        0.78        9.37      4.67 o 
   3   2   7      131.90      120.73     10.85 o 
   4   2   7       23.96       22.46      9.74 o 
  -5   3   7        8.13       20.64     23.05 o 
  -4   3   7        6.63       10.04      8.87 o 
  -3   3   7       34.85       30.45      8.66 o 
  -2   3   7        0.41       -8.21      7.03 o 
  -1   3   7      107.35      114.51      7.13 o 
   0   3   7       88.41       83.67     12.51 o 
   1   3   7       13.38       11.20      4.74 o 
   2   3   7       32.63       34.52      6.11 o 
   3   3   7        7.23       17.89      6.35 o 
   4   3   7        1.24        7.28      6.09 o 
  -5   4   7        0.35       -9.49      9.54 o 
  -4   4   7        0.05       -2.03     10.49 o 
  -3   4   7       25.88       24.89     14.38 o 
  -2   4   7        0.08        2.67      6.83 o 
  -1   4   7      220.66      230.97      9.47 o 
   0   4   7       31.48       34.22      6.08 o 
   1   4   7        4.53       10.15      4.59 o 
   2   4   7       63.24       56.89      6.97 o 
   3   4   7        0.80        7.26      5.48 o 
   4   4   7       68.71       76.51     11.80 o 
  -4   5   7        7.27       11.86      9.17 o 
  -3   5   7        0.02      -10.54      7.03 o 
  -2   5   7       43.83       41.98      6.92 o 
  -1   5   7       88.52       85.32      6.57 o 
   0   5   7       15.62       10.63      4.98 o 
   1   5   7       80.77       78.19     10.42 o 
   2   5   7       46.74       50.71      6.89 o 
   3   5   7        4.57       10.20      5.11 o 
   4   5   7       11.47       27.22      8.84 o 
  -4   6   7        9.78       12.80      9.56 o 
  -3   6   7        8.75        7.78     11.46 o 
  -2   6   7        2.90       -4.86      4.74 o 
  -1   6   7      228.74      237.45      9.65 o 
   0   6   7        0.00        4.09      4.43 o 
   1   6   7       93.21      119.98      8.74 o 
   2   6   7        1.45        9.49      4.65 o 
   3   6   7       43.49       42.37      7.07 o 
   4   6   7       38.39       19.43     10.11 o 
  -4   7   7       35.34       22.64     10.80 o 
  -3   7   7       81.27       71.09     11.83 o 
  -2   7   7        0.24       -5.30      4.63 o 
  -1   7   7       84.58       86.63      7.54 o 
   0   7   7        4.59        4.49      4.54 o 
   1   7   7        0.70       -3.70      4.02 o 
   2   7   7       58.12       47.65      6.87 o 
   3   7   7        0.73       11.96      5.62 o 
   4   7   7       68.78       97.17     14.99 o 
  -4   8   7        0.94       -5.07      8.63 o 
  -3   8   7       19.52       10.97     16.43 o 
  -2   8   7       79.61       74.44      7.78 o 
  -1   8   7       83.29       82.66      9.38 o 
   0   8   7        7.15        1.28      6.59 o 
   1   8   7       65.64       74.58     12.51 o 
   2   8   7      248.45      229.42     11.63 o 
   3   8   7       92.22      105.18     10.48 o 
   4   8   7        0.71        3.59      8.36 o 
  -4   9   7        9.62       12.81     10.19 o 
  -3   9   7        0.67       11.29      8.42 o 
  -2   9   7       21.64       21.01      5.62 o 
  -1   9   7       51.02       48.54      8.94 o 
   0   9   7        0.34        1.14      4.87 o 
   1   9   7      201.26      195.06     10.52 o 
   2   9   7       40.30       52.17      6.82 o 
   3   9   7       60.20       51.49      9.42 o 
   4   9   7       35.90       31.45     18.36 o 
  -4  10   7        0.20      -12.81     11.77 o 
  -3  10   7       18.64       23.43      9.41 o 
  -2  10   7        1.39        4.48      4.75 o 
  -1  10   7       75.91       71.99      6.79 o 
   0  10   7        1.43       -0.74      4.42 o 
   1  10   7       55.26       58.78      7.09 o 
   2  10   7       74.18       82.04      8.20 o 
   3  10   7       54.40       67.94     10.09 o 
   4  10   7       20.03       26.76     11.83 o 
  -4  11   7       12.81       12.20     10.45 o 
  -3  11   7        7.94       -2.24      8.46 o 
  -2  11   7       16.90        6.70      5.14 o 
  -1  11   7        0.75        0.14      4.30 o 
   0  11   7       15.78       14.19      5.52 o 
   1  11   7        2.78       20.93      5.18 o 
   2  11   7       13.43        9.90      5.75 o 
   3  11   7       48.75       57.90      9.94 o 
   4  11   7        0.01        4.36      8.95 o 
  -4  12   7        7.36        5.66      9.75 o 
  -3  12   7       10.29        7.65      9.15 o 
  -2  12   7        0.77       -2.34      5.41 o 
  -1  12   7        3.59        9.74      4.83 o 
   0  12   7      166.07      147.40     12.64 o 
   1  12   7      568.72      570.47     17.76 o 
   2  12   7      151.91      149.20     10.03 o 
   3  12   7       35.64       32.54     10.66 o 
   4  12   7       21.41       15.95     10.23 o 
  -4  13   7        2.28       -3.85      9.68 o 
  -3  13   7       12.93        6.87      8.46 o 
  -2  13   7       61.95       43.63     10.31 o 
  -1  13   7       37.68       35.81      5.99 o 
   0  13   7        0.26       -1.64      4.34 o 
   1  13   7      187.19      197.19     11.17 o 
   2  13   7      109.49       82.60     17.67 o 
   3  13   7       30.93       60.13     15.80 o 
   4  13   7        0.44       17.12     10.73 o 
  -4  14   7        1.20      -12.65      9.54 o 
  -3  14   7       10.48       -7.23      8.46 o 
  -2  14   7       13.48       16.94      6.44 o 
  -1  14   7       45.68       47.72      6.29 o 
   0  14   7       34.29       35.57      8.08 o 
   1  14   7        2.01        9.31      5.05 o 
   2  14   7        5.92       23.12      7.42 o 
   3  14   7        7.94       17.20      9.31 o 
  -4  15   7        0.01       -2.52      9.79 o 
  -3  15   7        0.02       -8.39      7.69 o 
  -2  15   7        6.14        8.90      5.74 o 
  -1  15   7        0.13        5.56      4.83 o 
   0  15   7       80.58       91.61     13.24 o 
   1  15   7      116.45      101.42      8.97 o 
   2  15   7        5.25        9.03      6.36 o 
   3  15   7       11.90       17.76      9.31 o 
  -4  16   7        1.51        7.80     10.41 o 
  -3  16   7        3.42        2.90      9.04 o 
  -2  16   7        3.85       -5.88      7.36 o 
  -1  16   7        1.32        3.49      5.03 o 
   0  16   7       52.31       43.30      8.34 o 
   1  16   7       22.51       20.94      5.78 o 
   2  16   7       30.76       37.80      8.72 o 
   3  16   7        5.21        9.35     11.31 o 
  -4  17   7       18.32        4.24     10.54 o 
  -3  17   7        0.03       -7.25      8.11 o 
  -2  17   7       31.72       14.49      9.35 o 
  -1  17   7        3.75        5.95      8.99 o 
   0  17   7       19.29       15.92      6.61 o 
   1  17   7       56.90       50.41     10.48 o 
   2  17   7       21.00       26.78     12.17 o 
   3  17   7       17.34       21.11     10.15 o 
  -4  18   7        0.93      -14.07      9.38 o 
  -3  18   7       42.12       21.89     10.06 o 
  -2  18   7       46.61       52.16     11.02 o 
  -1  18   7        9.18        5.82      5.46 o 
   0  18   7        4.73        9.97      6.56 o 
   1  18   7      156.09      159.22     12.93 o 
   2  18   7       35.52       33.78      9.76 o 
   3  18   7       25.26       28.54     11.76 o 
  -4  19   7       19.46        6.61     10.51 o 
  -3  19   7        8.63        6.38      9.60 o 
  -2  19   7       16.79        8.58      8.68 o 
  -1  19   7       10.99       14.53      6.13 o 
   0  19   7       86.40       75.50     11.66 o 
   1  19   7        0.02       10.44      6.87 o 
   2  19   7       12.56       21.34     18.79 o 
   3  19   7       25.29       27.04     10.76 o 
  -3  20   7        9.83        4.87     10.06 o 
  -2  20   7      136.55      141.51     20.79 o 
  -1  20   7       11.49       13.21      8.17 o 
   0  20   7       21.53       24.13      8.09 o 
   1  20   7       75.44       65.04     12.51 o 
   2  20   7        4.77        0.38      8.07 o 
   3  20   7        0.03        9.74      9.61 o 
  -3  21   7        2.40       -8.23     11.00 o 
  -2  21   7        0.24       12.03      9.13 o 
  -1  21   7        9.88       10.98      8.09 o 
   0  21   7       52.77       58.54      9.66 o 
   1  21   7        9.37       11.31      7.27 o 
   2  21   7       11.94        3.35      8.46 o 
   3  21   7       30.40       37.04     11.69 o 
  -3  22   7       34.15        6.15     19.98 o 
  -2  22   7       46.77       43.92     10.73 o 
  -1  22   7       33.03       14.17      8.51 o 
   0  22   7       12.45        2.63     13.66 o 
   1  22   7        2.72        4.31      6.98 o 
   2  22   7        7.11       14.70      9.28 o 
   3  22   7        5.96       27.76     12.07 o 
  -3  23   7       28.33       27.76     18.01 o 
  -2  23   7       24.34       20.85      9.63 o 
  -1  23   7        0.30       -0.79      8.23 o 
   0  23   7       35.23       33.88     10.42 o 
   1  23   7        0.03       15.94     13.45 o 
   2  23   7       17.04        8.05      9.38 o 
  -3  24   7        3.86      -13.67      9.52 o 
  -2  24   7        0.53        5.26     16.13 o 
  -1  24   7      102.12       88.10     15.63 o 
   0  24   7        6.04       -9.39     23.05 o 
   1  24   7       13.70       12.74      9.82 o 
   2  24   7       20.93       21.58     10.60 o 
  -2  25   7       37.64       32.63     19.16 o 
  -1  25   7       40.43       43.81     25.32 o 
   0  25   7       22.12        9.82     24.34 o 
   1  25   7        2.48       11.53      8.79 o 
   2  25   7       13.10       20.47     20.07 o 
  -2  26   7        1.65        1.18      9.15 o 
  -1  26   7       16.65       18.39     12.17 o 
   1  26   7        4.52       11.95     10.25 o 
   2  26   7        2.14        6.34     10.19 o 
  -2  27   7        7.36       -4.42      9.63 o 
  -1  27   7       27.13       21.87     10.75 o 
   1  27   7        2.64       -0.43     10.25 o 
  -2  28   7       31.52       10.57     10.85 o 
  -1  28   7        0.13       -9.39     17.61 o 
  -1  29   7        1.54        5.20     13.91 o 
  -4   0   8        0.41      -35.86     23.91 o 
  -3   0   8        5.34      -15.57     10.38 o 
  -2   0   8        0.15       -0.85     20.49 o 
  -1   0   8        0.44        9.62      7.67 o 
   0   0   8        3.07       10.85      7.36 o 
   1   0   8       35.11       37.25      9.31 o 
   2   0   8       14.84        4.84      9.18 o 
   3   0   8       35.67       35.52     10.11 o 
  -4   1   8        0.01      -17.39     15.77 o 
  -3   1   8        4.61       -2.52     11.68 o 
  -2   1   8        5.97        0.02      9.49 o 
  -1   1   8      115.64      119.83     11.22 o 
   0   1   8        1.78        6.85      4.83 o 
   1   1   8       51.06       56.33      7.55 o 
   2   1   8       18.20       25.17      5.89 o 
   3   1   8        0.11       11.11      6.10 o 
  -4   2   8        0.09       -1.24     14.50 o 
  -3   2   8        0.34        2.41      7.94 o 
  -2   2   8       11.22        6.58      7.88 o 
  -1   2   8       94.71      100.07     11.53 o 
   0   2   8       94.07       93.82      8.85 o 
   1   2   8       11.22        8.29      5.16 o 
   2   2   8       10.03       11.81      5.22 o 
   3   2   8        9.80       13.12      6.38 o 
  -4   3   8       60.00       45.96     14.86 o 
  -3   3   8        0.78        3.31     10.88 o 
  -2   3   8       28.61       23.80      7.99 o 
  -1   3   8        0.07        6.17      4.72 o 
   0   3   8       11.31        9.66      4.95 o 
   1   3   8       96.95       95.40      8.58 o 
   2   3   8       77.73       67.03     10.23 o 
   3   3   8        3.61       15.97     11.46 o 
  -4   4   8      129.47       88.11     18.45 o 
  -3   4   8      112.46      106.62     17.32 o 
  -2   4   8        5.24       -4.05      6.72 o 
  -1   4   8        4.11        2.50      5.04 o 
   0   4   8       28.98       45.66      7.25 o 
   1   4   8      117.54      125.01     12.64 o 
   2   4   8        0.41        5.85      4.94 o 
   3   4   8        0.73        6.15      9.74 o 
  -4   5   8        7.88        4.81     20.60 o 
  -3   5   8       80.43       65.10     12.58 o 
  -2   5   8       30.23       25.93      9.94 o 
  -1   5   8        2.11        3.90      5.12 o 
   0   5   8       34.04       28.60      6.50 o 
   1   5   8        7.17        3.47      5.08 o 
   2   5   8       47.16       37.73      6.76 o 
   3   5   8        0.83       10.26      7.15 o 
  -4   6   8       28.37       23.82     16.48 o 
  -3   6   8       14.52       -0.11      8.06 o 
  -2   6   8       36.38       40.10      7.28 o 
  -1   6   8       23.44       21.05      5.87 o 
   0   6   8       20.37       16.70      5.61 o 
   1   6   8       70.48       90.74      8.60 o 
   2   6   8       12.87       17.61      5.51 o 
   3   6   8        9.71       19.42     11.71 o 
  -4   7   8       13.86       18.69     11.21 o 
  -3   7   8        4.55       -3.44      8.28 o 
  -2   7   8        0.00        0.52      4.92 o 
  -1   7   8        2.44        6.61      6.55 o 
   0   7   8        4.74       10.51      5.35 o 
   1   7   8       29.20       16.08      9.74 o 
   2   7   8        0.14        0.16      5.50 o 
   3   7   8        6.99       16.65      6.18 o 
  -4   8   8        1.11       -1.31     10.33 o 
  -3   8   8        0.10      -11.62     15.52 o 
  -2   8   8       16.60       14.48      5.93 o 
  -1   8   8        5.59       -1.09      6.12 o 
   0   8   8        4.06        6.70      8.01 o 
   1   8   8       13.47        6.14      5.38 o 
   2   8   8       14.05       23.54      6.08 o 
   3   8   8       18.87       33.41      8.83 o 
  -4   9   8        0.56      -13.37      9.49 o 
  -3   9   8        3.55       -6.32      8.09 o 
  -2   9   8        6.53       -2.33      5.46 o 
  -1   9   8       17.55       15.56      7.62 o 
   0   9   8        7.22        7.54      5.44 o 
   1   9   8       15.34       18.46      5.53 o 
   2   9   8        4.65       11.03      5.64 o 
   3   9   8       19.23       18.77     11.48 o 
  -4  10   8        0.79      -11.52     16.71 o 
  -3  10   8        0.12      -10.66     13.78 o 
  -2  10   8        1.24        0.06      5.49 o 
  -1  10   8        0.69       11.04      7.09 o 
   0  10   8        2.92        4.63      7.89 o 
   1  10   8        2.08        6.01      5.08 o 
   2  10   8       12.89       22.50      9.61 o 
   3  10   8        9.49       38.03     12.59 o 
  -4  11   8        0.22        0.12     10.46 o 
  -3  11   8        8.40       -0.81      9.04 o 
  -2  11   8        6.14        6.26      5.99 o 
  -1  11   8       12.23        8.27      6.74 o 
   0  11   8       83.13       98.73      9.46 o 
   1  11   8      132.02      135.01     10.16 o 
   2  11   8        6.10       12.71      7.55 o 
   3  11   8        1.09       10.42     10.53 o 
  -4  12   8        0.18      -12.57      9.98 o 
  -3  12   8       10.18       14.27      9.91 o 
  -2  12   8        3.33        4.20      5.93 o 
  -1  12   8       12.04       13.91      7.70 o 
   0  12   8       67.78       64.08      8.43 o 
   1  12   8       41.45       55.36      9.06 o 
   2  12   8       23.94       34.55      8.13 o 
   3  12   8       16.40       13.54     11.53 o 
  -4  13   8        0.94       -7.88     12.12 o 
  -3  13   8        2.10       -8.30      9.10 o 
  -2  13   8        7.88        3.61      6.16 o 
  -1  13   8       14.90        5.66     11.70 o 
   0  13   8       99.22       99.09     10.17 o 
   1  13   8       16.95       19.35      6.66 o 
   2  13   8        0.09       16.75      9.98 o 
   3  13   8       27.92       24.51     10.47 o 
  -3  14   8        0.01       -2.99      9.26 o 
  -2  14   8        4.25        9.29      6.31 o 
  -1  14   8        3.82       -0.24      7.00 o 
   0  14   8      207.18      198.84     22.71 o 
   1  14   8       77.70       83.00      9.00 o 
   2  14   8        0.30        8.25      6.71 o 
   3  14   8       35.71       54.68     13.88 o 
  -3  15   8        9.14        1.34      9.45 o 
  -2  15   8        6.67        3.56      6.14 o 
  -1  15   8        2.24        9.89      7.73 o 
   0  15   8       71.08       63.51     15.47 o 
   1  15   8       65.69       59.04     13.47 o 
   2  15   8       31.13       36.99     11.41 o 
   3  15   8       90.13       93.34     15.48 o 
  -3  16   8        2.42       -0.34     10.35 o 
  -2  16   8        2.19      -11.70      7.80 o 
  -1  16   8        6.72       -7.25      6.51 o 
   0  16   8        9.09       25.97      8.63 o 
   1  16   8       66.26       59.95      8.35 o 
   2  16   8        0.05       13.41     11.23 o 
   3  16   8       31.23       20.96     11.31 o 
  -3  17   8        0.09      -10.66      9.00 o 
  -2  17   8        2.36       -0.88      8.68 o 
  -1  17   8        0.00       -1.86      8.39 o 
   0  17   8        0.16       11.10      7.31 o 
   1  17   8        7.83       13.98      7.20 o 
   2  17   8       12.60       11.31      8.66 o 
  -3  18   8        2.75        5.65     11.85 o 
  -2  18   8       24.76        9.65      9.92 o 
  -1  18   8        9.50       -5.20     22.84 o 
   0  18   8        0.40        8.83      7.17 o 
   1  18   8       11.18       10.47      6.95 o 
   2  18   8       12.06       14.88     13.66 o 
  -3  19   8       25.86        1.18     10.27 o 
  -2  19   8       16.53        1.48      8.97 o 
  -1  19   8       10.54        2.20     17.08 o 
   0  19   8       12.38       17.42      7.60 o 
   1  19   8        0.24       12.30      7.25 o 
   2  19   8        0.23        5.29     10.46 o 
  -3  20   8       26.48       24.75     15.19 o 
  -2  20   8        0.33        1.94     14.74 o 
  -1  20   8        0.00      -17.93     22.20 o 
   0  20   8       89.78      104.66     12.32 o 
   1  20   8       13.06       14.79      8.09 o 
   2  20   8       13.38       23.40     10.54 o 
  -2  21   8       19.26       24.08     10.78 o 
  -1  21   8       14.18       -5.98     22.63 o 
   0  21   8       29.21       36.12     13.66 o 
   1  21   8        8.55        3.86      7.74 o 
   2  21   8        0.64        8.10      9.16 o 
  -2  22   8        0.42       11.03     10.71 o 
  -1  22   8        2.46      -33.30     22.20 o 
   0  22   8       89.51       78.23     31.60 o 
   1  22   8       45.21       36.58     11.13 o 
   2  22   8        4.90       10.62      9.79 o 
  -2  23   8        0.16       -7.21      9.56 o 
  -1  23   8        1.60      -20.07     25.19 o 
   0  23   8        0.10        4.86      8.78 o 
   1  23   8        1.13       12.21      9.28 o 
  -2  24   8        2.97       -1.89      9.85 o 
  -1  24   8        4.23      -35.86     23.91 o 
   0  24   8       31.11       37.14     27.75 o 
   1  24   8       10.85        5.17     18.79 o 
  -1  25   8       21.38       17.50     29.89 o 
   0  25   8        0.42      -33.30     22.20 o 
   1  25   8        4.45       11.95     11.53 o 
  -1  26   8        0.60      -32.87     26.04 o 
  -3   1   9        0.06       13.31     16.82 o 
  -2   1   9       15.40       25.35     10.58 o 
  -1   1   9       25.19       26.32      7.33 o 
   0   1   9        0.54        2.58      5.34 o 
   1   1   9        1.52        4.85      5.58 o 
   2   1   9       19.23       21.56      6.51 o 
   3   1   9       17.17       23.49      6.86 o 
  -3   2   9        1.02       -1.21     13.95 o 
  -2   2   9        0.21       17.29     11.22 o 
  -1   2   9       19.45       25.76      8.75 o 
   0   2   9       36.69       35.35      7.27 o 
   1   2   9        2.14       11.02      5.58 o 
   2   2   9       23.43       26.80      6.61 o 
   3   2   9        0.01       15.89     12.57 o 
  -3   3   9        0.94        8.45      8.97 o 
  -2   3   9        2.29        7.22      7.88 o 
  -1   3   9        0.64       10.98      6.12 o 
   0   3   9        0.92        0.93      4.99 o 
   1   3   9        5.64       16.55      8.63 o 
   2   3   9        0.36        4.56      5.47 o 
   3   3   9       57.93       90.46     10.18 o 
  -3   4   9        0.02        1.76     10.49 o 
  -2   4   9       34.29       21.33     11.15 o 
  -1   4   9       25.77       40.83      7.69 o 
   0   4   9       30.05       33.29      7.32 o 
   1   4   9       56.80       47.00      7.70 o 
   2   4   9        4.71       22.34      6.30 o 
   3   4   9        3.94       12.61     10.22 o 
  -3   5   9        5.20        5.68     10.78 o 
  -2   5   9       39.75       28.68      9.11 o 
  -1   5   9       26.85       15.49      8.57 o 
   0   5   9       50.15       53.37      9.43 o 
   1   5   9        3.49       15.48      7.61 o 
   2   5   9        0.42        7.65      6.59 o 
   3   5   9       32.34       28.56     11.46 o 
  -3   6   9        0.73      -10.37     10.24 o 
  -2   6   9       19.80       15.21      7.20 o 
  -1   6   9        0.02       -1.27      5.54 o 
   0   6   9        2.06       14.08      6.26 o 
   1   6   9       32.49       27.41      6.47 o 
   2   6   9        0.91        6.13      5.69 o 
   3   6   9       13.70       16.69     13.87 o 
  -3   7   9        6.63       -6.37      8.83 o 
  -2   7   9       38.94       37.55      8.42 o 
  -1   7   9        4.05        4.24     10.86 o 
   0   7   9       61.92       75.14      9.25 o 
   1   7   9       31.04       17.07      6.25 o 
   2   7   9        8.36       15.00      7.39 o 
  -3   8   9        4.82       -6.80      9.45 o 
  -2   8   9       21.62       26.60     11.44 o 
  -1   8   9        2.36       -1.04      8.09 o 
   0   8   9       23.90       36.78      7.64 o 
   1   8   9        5.49        2.82      5.48 o 
   2   8   9        7.62       13.35      6.41 o 
  -3   9   9        3.61        6.76     10.63 o 
  -2   9   9        0.90        9.79      9.36 o 
  -1   9   9        3.95        9.87      6.87 o 
   0   9   9       14.13       12.78      6.10 o 
   1   9   9       42.43       36.24      7.49 o 
   2   9   9       39.65       37.82      8.75 o 
  -3  10   9        2.37        2.50     10.18 o 
  -2  10   9        6.58        9.28      8.01 o 
  -1  10   9       19.57       28.27      8.48 o 
   0  10   9       14.14       13.15      7.27 o 
   1  10   9        8.50       17.31      6.41 o 
   2  10   9       14.66       27.97      7.17 o 
  -3  11   9        1.55       -4.17     10.20 o 
  -2  11   9        0.19       -4.82      8.52 o 
  -1  11   9       12.89       20.55      8.99 o 
   0  11   9       20.08       27.90      7.15 o 
   1  11   9       36.52       33.01      8.94 o 
   2  11   9        3.18       26.06     11.04 o 
  -3  12   9        4.18       -7.26     10.10 o 
  -2  12   9        5.18       -2.88      7.88 o 
  -1  12   9       14.54       15.08     13.96 o 
   0  12   9       39.79       62.27     16.27 o 
   1  12   9        0.06       16.13      6.32 o 
   2  12   9       77.84       89.61     12.15 o 
  -3  13   9       10.07       -1.82     10.70 o 
  -2  13   9        0.00      -10.60      7.06 o 
  -1  13   9       31.78       36.62      9.74 o 
   0  13   9      162.20      150.22     27.25 o 
   1  13   9       61.50       61.33      9.90 o 
   2  13   9        0.24       20.16     13.56 o 
  -3  14   9        3.58      -14.88     12.06 o 
  -2  14   9       10.15        7.19      8.27 o 
  -1  14   9       19.70       33.93     13.03 o 
   0  14   9        1.57       19.76      8.58 o 
   1  14   9       47.88       58.79     10.13 o 
   2  14   9       21.93       45.31     10.01 o 
  -2  15   9        5.08        1.95     12.01 o 
  -1  15   9        3.59       12.38      8.43 o 
   0  15   9       23.65       30.97      8.60 o 
   1  15   9        0.10       19.98      7.03 o 
   2  15   9        4.17       29.70      8.83 o 
  -2  16   9        2.60      -17.64     17.29 o 
  -1  16   9        0.16        8.66     10.19 o 
   0  16   9        1.13        7.81     15.83 o 
   1  16   9        2.49        5.37     12.92 o 
   2  16   9        8.96       18.76     20.92 o 
  -2  17   9        1.36      -10.58     17.72 o 
  -1  17   9        0.27        8.65     10.42 o 
   0  17   9        0.29        5.21     10.95 o 
   1  17   9        3.78       22.93      8.63 o 
  -2  18   9        5.05      -17.28     16.01 o 
  -1  18   9       19.20        2.51     15.16 o 
   0  18   9       46.38       45.14     10.72 o 
   1  18   9        9.52       24.90      9.22 o 
  -2  19   9        2.38       -9.71     15.37 o 
  -1  19   9        0.25       -0.85     26.04 o 
   0  19   9       29.21       50.85     10.76 o 
   1  19   9        4.70       16.52     12.91 o 
  -1  20   9       45.09        0.00     26.47 o 
   0  20   9        2.54       -5.55      9.24 o 
   1  20   9        1.49       16.56      8.95 o 
  -1  21   9        3.05       12.81     29.89 o 
   0  21   9        8.78       10.04     10.77 o 
  -2   0  10        1.50       12.38     24.76 o 
  -1   0  10        1.22       18.78     10.27 o 
   0   0  10       62.20       51.97     12.35 o 
   1   0  10        4.55       13.09     17.93 o 
   2   0  10        4.31       17.56     14.73 o 
  -2   1  10        0.27       15.23     17.66 o 
  -1   1  10       39.10       31.49      7.83 o 
   0   1  10        0.15        3.85      6.00 o 
   1   1  10        7.67       17.00     12.51 o 
   2   1  10        2.92       15.34     13.31 o 
  -2   2  10        8.43       26.12     22.84 o 
  -1   2  10        7.24       15.31      9.20 o 
   0   2  10       10.80       30.48      7.71 o 
   1   2  10        0.84       11.61      7.46 o 
  -2   3  10       22.33       42.17     18.23 o 
  -1   3  10       27.34       27.25      9.24 o 
   0   3  10       41.83       37.30      8.03 o 
   1   3  10       23.52       29.33      7.64 o 
  -2   4  10        4.20       20.00     16.82 o 
  -1   4  10        3.15        2.84      5.89 o 
   0   4  10        0.65       20.95      6.75 o 
   1   4  10       25.49       43.14      7.98 o 
  -2   5  10        3.43       -0.35     15.49 o 
  -1   5  10        1.19        1.15      7.96 o 
   0   5  10       25.68       30.48      7.65 o 
   1   5  10       14.11       15.50      6.90 o 
  -2   6  10        0.09       21.36     31.81 o 
  -1   6  10        1.28       15.53     10.63 o 
   0   6  10        0.89       14.09      7.46 o 
   1   6  10        3.51        8.22      6.96 o 
  -2   7  10        4.26       -3.42     29.89 o 
  -1   7  10        9.07        9.72     14.67 o 
   0   7  10        5.68        4.90      7.58 o 
   1   7  10        2.04       17.49      7.07 o 
  -2   8  10        0.00       11.95      9.50 o 
  -1   8  10        0.15       19.07     14.05 o 
   0   8  10        2.70        7.23      8.50 o 
   1   8  10        3.98       18.42      7.52 o 
  -2   9  10        3.35        7.75     14.81 o 
  -1   9  10        1.35        7.91     13.34 o 
   0   9  10        1.41       17.15      8.57 o 
   1   9  10        1.08       11.61      6.86 o 
  -2  10  10        3.19      -15.07     10.05 o 
  -1  10  10        0.92       13.09     10.53 o 
   0  10  10        5.11       15.66      7.11 o 
   1  10  10        0.83       10.56     12.39 o 
  -2  11  10        0.09       -4.93     10.46 o 
  -1  11  10       63.96       72.22     12.63 o 
   0  11  10       41.62       46.42      8.75 o 
   1  11  10       12.29       27.41      8.29 o 
  -1  12  10       26.95       39.94     10.38 o 
   0  12  10        5.79       31.28      9.59 o 
   1  12  10        0.03       15.67     10.04 o 
  -1  13  10       10.87       30.10     17.76 o 
   0  13  10        8.47       27.00     12.35 o 
  -1  14  10        3.69        2.63     14.61 o 
   0  14  10        0.37       22.25      9.25 o 
                                                 
